# Supplementary material for: Methyl 2-{[2-(4,4,5,5-tetra­methyl-1,3-dioxyl-4,5-dihydro­imidazol-2-yl)phen­yl]­oxy}acetate
Source: Acta Crystallogr Sect E Struct Rep Online. 2011 Dec 23;68(Pt 1):o217. doi: 10.1107/S1600536811054018 (PMC3254550; doi:10.1107/S1600536811054018)
Supplement: Supplementary file 1 [file e-68-0o217-sup1.cif]

##############################################################################
#                                                                            #
# This CIF contains the data in a paper accepted for publication in          #
# Acta Crystallographica Section E. It conforms to the requirements of       #
# Notes for Authors for Acta Crystallographica Section E, and has been       #
# peer reviewed under the auspices of the IUCr Commission on Journals.       #
#                                                                            #
# Full details of the Crystallographic Information File format               #
# are given in the paper "The Crystallographic Information File (CIF):       #
# a New Standard Archive File for Crystallography" by S. R. Hall, F. H.      #
# Allen and I. D. Brown [Acta Cryst. (1991), A47, 655-685].                  #
#                                                                            #
# The current version of the core CIF dictionary is obtainable from          #
# ftp://ftp.iucr.org/pub/cif_core.dic.                                       #
#                                                                            #
# Software is freely available for graphical display of the structure(s)     #
# in this CIF. For information consult the CIF software page                 #
# http://www.iucr.org/resources/cif/software.                                #
#                                                                            #
# This file may be used for bona fide research purposes within the           #
# scientific community so long as proper attribution is given to the journal # 
# article from which it was obtained.                                        #
#                                                                            #
##############################################################################
data_I
_audit_creation_method     SHELXL-97
_chemical_name_systematic
;
Methyl 2-{[2-(4,4,5,5-tetramethyl-1,3-dioxyl-
4,5-dihydroimidazol-2-yl)phenyl]oxy}acetate
;
_chemical_name_common     ?
_chemical_formula_moiety     'C16 H21 N2 O5'
_chemical_formula_sum     'C16 H21 N2 O5'
_chemical_formula_iupac     'C16 H21 N2 O5'
_chemical_formula_weight     321.35
_chemical_melting_point     ?
_symmetry_cell_setting     monoclinic
_symmetry_space_group_name_H-M     'P 21/c '
_symmetry_space_group_name_Hall     '-P 2ybc'
loop_
    _symmetry_equiv_pos_as_xyz
    'x, y, z'
    '-x, y+1/2, -z+1/2'
    '-x, -y, -z'
    'x, -y-1/2, z-1/2'
_cell_length_a     11.421(6)
_cell_length_b     7.381(4)
_cell_length_c     19.700(11)
_cell_angle_alpha     90.00
_cell_angle_beta     91.832(6)
_cell_angle_gamma     90.00
_cell_volume     1659.8(16)
_cell_formula_units_Z     4
_cell_measurement_reflns_used     1441
_cell_measurement_theta_min     2.69
_cell_measurement_theta_max     20.52
_cell_measurement_temperature     296(2)
_exptl_crystal_description     block
_exptl_crystal_colour     red
_exptl_crystal_size_max     0.23
_exptl_crystal_size_mid     0.21
_exptl_crystal_size_min     0.14
_exptl_crystal_density_diffrn     1.286
_exptl_crystal_density_meas     ?
_exptl_crystal_density_method     'not measured'
_exptl_crystal_F_000     684
_exptl_absorpt_coefficient_mu     0.096
_exptl_absorpt_correction_type     multi-scan
_exptl_absorpt_process_details     '(SADABS; Bruker, 2007)'
_exptl_absorpt_correction_T_min     0.9782
_exptl_absorpt_correction_T_max     0.9867
_exptl_special_details     ?
_diffrn_ambient_temperature     296(2)
_diffrn_radiation_type     MoK\a
_diffrn_radiation_wavelength     0.71073
_diffrn_radiation_source     'fine-focus sealed tube'
_diffrn_radiation_monochromator     graphite
_diffrn_measurement_device_type     'Bruker APEXII CCD'
_diffrn_measurement_method     '\f and \w scans'
_diffrn_detector_area_resol_mean     ?
_diffrn_reflns_number     11481
_diffrn_reflns_av_R_equivalents     0.0493
_diffrn_reflns_av_sigmaI/netI     0.0488
_diffrn_reflns_theta_min     2.07
_diffrn_reflns_theta_max     25.50
_diffrn_reflns_theta_full     25.50
_diffrn_measured_fraction_theta_max     1.000
_diffrn_measured_fraction_theta_full     1.000
_diffrn_reflns_limit_h_min     -13
_diffrn_reflns_limit_h_max     13
_diffrn_reflns_limit_k_min     -8
_diffrn_reflns_limit_k_max     8
_diffrn_reflns_limit_l_min     -23
_diffrn_reflns_limit_l_max     21
_refine_special_details
;
Refinement of <i>F</i>^2^ against ALL reflections. The weighted <i>R</i>-factor
<i>wR</i> and goodness of fit <i>S</i> are based on <i>F</i>^2^, conventional
<i>R</i>-factors <i>R</i> are based on <i>F</i>, with <i>F</i> set to zero for
negative <i>F</i>^2^. The threshold expression of <i>F</i>^2^ >
\s(<i>F</i>^2^) is used only for calculating <i>R</i>-factors(gt) <i>etc</i>.
and is not relevant to the choice of reflections for refinement.
<i>R</i>-factors based on <i>F</i>^2^ are statistically about twice as large
as those based on <i>F</i>, and <i>R</i>- factors based on ALL data will be
even larger.
;
_reflns_number_total     3082
_reflns_number_gt     1717
_reflns_threshold_expression     I>2sigma(I)
_refine_ls_structure_factor_coef     Fsqd
_refine_ls_matrix_type     full
_refine_ls_R_factor_all     0.1115
_refine_ls_R_factor_gt     0.0600
_refine_ls_wR_factor_gt     0.1797
_refine_ls_wR_factor_ref     0.2194
_refine_ls_goodness_of_fit_ref     0.946
_refine_ls_restrained_S_all     1.086
_refine_ls_number_reflns     3082
_refine_ls_number_parameters     213
_refine_ls_number_restraints     30
_refine_ls_hydrogen_treatment     constr
_refine_ls_weighting_scheme     calc
_refine_ls_weighting_details
                 'calc w=1/[\s^2^(Fo^2^)+(0.1400P)^2^] where P=(Fo^2^+2Fc^2^)/3'
_atom_sites_solution_hydrogens     geom
_atom_sites_solution_primary     direct
_atom_sites_solution_secondary     difmap
_refine_ls_shift/su_max     0.000
_refine_ls_shift/su_mean     0.000
_refine_diff_density_max     0.415
_refine_diff_density_min     -0.419
_refine_ls_extinction_method     none
_refine_ls_extinction_coef     ?
loop_
    _atom_type_symbol
    _atom_type_description
    _atom_type_scat_dispersion_real
    _atom_type_scat_dispersion_imag
    _atom_type_scat_source
    'C' 'C' 0.0033 0.0016
                         'International Tables Vol C Tables 4.2.6.8 and 6.1.1.4'
    'H' 'H' 0.0000 0.0000
                         'International Tables Vol C Tables 4.2.6.8 and 6.1.1.4'
    'N' 'N' 0.0061 0.0033
                         'International Tables Vol C Tables 4.2.6.8 and 6.1.1.4'
    'O' 'O' 0.0106 0.0060
                         'International Tables Vol C Tables 4.2.6.8 and 6.1.1.4'
_computing_data_collection     'APEX2 (Bruker, 2007)'
_computing_cell_refinement     'SAINT (Bruker, 2007)'
_computing_data_reduction     'SAINT (Bruker, 2007)'
_computing_structure_solution     'SHELXS97 (Sheldrick, 2008)'
_computing_structure_refinement     'SHELXL97 (Sheldrick, 2008)'
_computing_molecular_graphics     'ORTEP-3 for Windows (Farrugia, 1997)'
_computing_publication_material
                             'SHELXTL (Sheldrick, 2008) and PLATON (Spek, 2009)'
loop_
    _atom_site_type_symbol
    _atom_site_label
    _atom_site_fract_x
    _atom_site_fract_y
    _atom_site_fract_z
    _atom_site_U_iso_or_equiv
    _atom_site_adp_type
    _atom_site_calc_flag
    _atom_site_refinement_flags
    _atom_site_occupancy
    _atom_site_symmetry_multiplicity
    _atom_site_disorder_assembly
    _atom_site_disorder_group
    C C1 0.2619(4) 1.4589(6) -0.1296(2) 0.0838(13) Uani d . 1 1 . .
    H H1A 0.2219 1.3511 -0.1447 0.126 Uiso calc R 1 1 . .
    H H1B 0.2999 1.5138 -0.1673 0.126 Uiso calc R 1 1 . .
    H H1C 0.2065 1.5424 -0.1117 0.126 Uiso calc R 1 1 . .
    C C2 0.3169(3) 1.2963(5) -0.03053(17) 0.0527(9) Uani d . 1 1 . .
    C C3 0.4199(3) 1.2593(4) 0.01652(17) 0.0524(9) Uani d . 1 1 . .
    H H3A 0.4869 1.2222 -0.0092 0.063 Uiso calc R 1 1 . .
    H H3B 0.4409 1.3678 0.0419 0.063 Uiso calc R 1 1 . .
    C C4 0.4695(3) 1.0655(4) 0.10896(18) 0.0509(9) Uani d . 1 1 . .
    C C5 0.5846(3) 1.1206(5) 0.1134(2) 0.0616(10) Uani d . 1 1 . .
    H H5 0.6130 1.2036 0.0825 0.074 Uiso calc R 1 1 . .
    C C6 0.6575(3) 1.0515(5) 0.1642(2) 0.0705(11) Uani d . 1 1 . .
    H H6 0.7353 1.0887 0.1670 0.085 Uiso calc R 1 1 . .
    C C7 0.6184(3) 0.9304(5) 0.2103(2) 0.0749(12) Uani d . 1 1 . .
    H H7 0.6684 0.8865 0.2446 0.090 Uiso calc R 1 1 . .
    C C8 0.5027(3) 0.8732(5) 0.2053(2) 0.0667(11) Uani d . 1 1 . .
    H H8 0.4753 0.7893 0.2362 0.080 Uiso calc R 1 1 . .
    C C9 0.4280(3) 0.9395(4) 0.15493(18) 0.0505(9) Uani d . 1 1 . .
    C C10 0.3067(3) 0.8761(4) 0.14568(16) 0.0461(8) Uani d . 1 1 . .
    C C11 0.1010(3) 0.8621(4) 0.14948(16) 0.0476(8) Uani d . 1 1 . .
    C C12 0.1454(3) 0.7110(4) 0.10154(17) 0.0505(9) Uani d . 1 1 . .
    C C13 0.0269(4) 1.0061(6) 0.1154(2) 0.0898(14) Uani d . 1 1 . .
    H H13A 0.0068 1.0963 0.1482 0.135 Uiso calc R 1 1 . .
    H H13B -0.0434 0.9523 0.0965 0.135 Uiso calc R 1 1 . .
    H H13C 0.0699 1.0616 0.0798 0.135 Uiso calc R 1 1 . .
    C C14 0.0445(5) 0.7921(6) 0.2134(2) 0.1018(17) Uani d . 1 1 . .
    H H14A 0.0916 0.6966 0.2330 0.153 Uiso calc R 1 1 . .
    H H14B -0.0324 0.7465 0.2020 0.153 Uiso calc R 1 1 . .
    H H14C 0.0385 0.8891 0.2456 0.153 Uiso calc R 1 1 . .
    C C15 0.1063(6) 0.7353(9) 0.0277(2) 0.124(2) Uani d U 1 1 . .
    H H15A 0.1267 0.8547 0.0129 0.186 Uiso calc R 1 1 . .
    H H15B 0.0230 0.7195 0.0233 0.186 Uiso calc R 1 1 . .
    H H15C 0.1445 0.6470 0.0003 0.186 Uiso calc R 1 1 . .
    C C16 0.1231(4) 0.5185(5) 0.1239(3) 0.0999(17) Uani d . 1 1 . .
    H H16A 0.1644 0.4363 0.0954 0.150 Uiso calc R 1 1 . .
    H H16B 0.0407 0.4934 0.1203 0.150 Uiso calc R 1 1 . .
    H H16C 0.1501 0.5035 0.1702 0.150 Uiso calc R 1 1 . .
    N N1 0.2724(2) 0.7420(4) 0.10481(18) 0.0709(10) Uani d U 1 1 . .
    N N2 0.2136(2) 0.9510(4) 0.17210(14) 0.0554(8) Uani d . 1 1 . .
    O O1 0.3482(2) 1.4130(3) -0.07761(13) 0.0671(8) Uani d . 1 1 . .
    O O2 0.2212(2) 1.2324(4) -0.02691(14) 0.0769(9) Uani d . 1 1 . .
    O O3 0.38813(19) 1.1206(3) 0.06102(13) 0.0623(7) Uani d . 1 1 . .
    O O4 0.3397(3) 0.6491(5) 0.0681(2) 0.1186(12) Uani d U 1 1 . .
    O O5 0.2140(2) 1.0877(5) 0.21176(16) 0.1025(12) Uani d U 1 1 . .
loop_
    _atom_site_aniso_label
    _atom_site_aniso_U_11
    _atom_site_aniso_U_22
    _atom_site_aniso_U_33
    _atom_site_aniso_U_12
    _atom_site_aniso_U_13
    _atom_site_aniso_U_23
    C1 0.102(3) 0.079(3) 0.069(3) -0.011(2) -0.021(2) 0.010(2)
    C2 0.053(2) 0.052(2) 0.053(2) -0.0063(16) 0.0076(16) -0.0013(17)
    C3 0.0467(18) 0.049(2) 0.061(2) -0.0090(15) 0.0073(16) 0.0017(17)
    C4 0.0395(17) 0.053(2) 0.060(2) -0.0063(15) 0.0010(16) 0.0017(17)
    C5 0.046(2) 0.058(2) 0.080(3) -0.0111(16) 0.0016(18) 0.002(2)
    C6 0.046(2) 0.063(3) 0.101(3) -0.0059(18) -0.011(2) -0.003(2)
    C7 0.062(2) 0.062(2) 0.100(3) 0.0017(19) -0.022(2) 0.007(2)
    C8 0.067(2) 0.058(2) 0.075(3) -0.0052(18) -0.008(2) 0.013(2)
    C9 0.0442(17) 0.049(2) 0.058(2) -0.0058(15) 0.0019(16) -0.0013(17)
    C10 0.0486(18) 0.0436(19) 0.0463(19) -0.0044(15) 0.0057(15) 0.0049(16)
    C11 0.0458(17) 0.0477(19) 0.0496(19) -0.0064(14) 0.0043(14) 0.0001(16)
    C12 0.0446(17) 0.054(2) 0.053(2) -0.0072(15) 0.0036(15) -0.0041(17)
    C13 0.084(3) 0.071(3) 0.112(3) 0.021(2) -0.037(3) -0.017(3)
    C14 0.135(4) 0.087(3) 0.087(3) -0.029(3) 0.064(3) -0.011(3)
    C15 0.146(5) 0.161(5) 0.065(3) 0.050(4) -0.009(3) -0.027(3)
    C16 0.094(3) 0.054(3) 0.155(5) -0.019(2) 0.056(3) -0.017(3)
    N1 0.0510(16) 0.0576(18) 0.106(2) -0.0131(14) 0.0310(16) -0.0363(17)
    N2 0.0490(16) 0.0664(19) 0.0506(17) -0.0029(14) 0.0012(13) -0.0165(15)
    O1 0.0691(16) 0.0705(17) 0.0612(16) -0.0152(13) -0.0052(13) 0.0127(13)
    O2 0.0480(15) 0.094(2) 0.089(2) -0.0201(14) -0.0036(13) 0.0184(16)
    O3 0.0472(13) 0.0689(17) 0.0704(16) -0.0189(11) -0.0041(11) 0.0219(13)
    O4 0.0707(18) 0.099(2) 0.189(3) -0.0214(15) 0.0467(19) -0.074(2)
    O5 0.076(2) 0.124(3) 0.107(2) -0.0052(17) -0.0016(17) -0.075(2)
_geom_special_details
;
All e.s.d.'s (except the e.s.d. in the dihedral angle between two l.s. planes)
are estimated using the full covariance matrix. The cell e.s.d.'s are taken
into account individually in the estimation of e.s.d.'s in distances, angles
and torsion angles; correlations between e.s.d.'s in cell parameters are only
used when they are defined by crystal symmetry. An approximate (isotropic)
treatment of cell e.s.d.'s is used for estimating e.s.d.'s involving l.s.
planes.
;
loop_
    _geom_bond_atom_site_label_1
    _geom_bond_atom_site_label_2
    _geom_bond_site_symmetry_2
    _geom_bond_distance
    _geom_bond_publ_flag
    C1 O1 . 1.439(5) ?
    C1 H1A . 0.9600 ?
    C1 H1B . 0.9600 ?
    C1 H1C . 0.9600 ?
    C2 O2 . 1.194(4) ?
    C2 O1 . 1.324(4) ?
    C2 C3 . 1.500(5) ?
    C3 O3 . 1.403(4) ?
    C3 H3A . 0.9700 ?
    C3 H3B . 0.9700 ?
    C4 O3 . 1.365(4) ?
    C4 C5 . 1.376(4) ?
    C4 C9 . 1.392(5) ?
    C5 C6 . 1.378(5) ?
    C5 H5 . 0.9300 ?
    C6 C7 . 1.360(5) ?
    C6 H6 . 0.9300 ?
    C7 C8 . 1.388(5) ?
    C7 H7 . 0.9300 ?
    C8 C9 . 1.377(5) ?
    C8 H8 . 0.9300 ?
    C9 C10 . 1.468(4) ?
    C10 N2 . 1.320(4) ?
    C10 N1 . 1.328(4) ?
    C11 N2 . 1.498(4) ?
    C11 C13 . 1.503(5) ?
    C11 C14 . 1.524(5) ?
    C11 C12 . 1.557(4) ?
    C12 N1 . 1.468(4) ?
    C12 C16 . 1.512(5) ?
    C12 C15 . 1.518(6) ?
    C13 H13A . 0.9600 ?
    C13 H13B . 0.9600 ?
    C13 H13C . 0.9600 ?
    C14 H14A . 0.9600 ?
    C14 H14B . 0.9600 ?
    C14 H14C . 0.9600 ?
    C15 H15A . 0.9600 ?
    C15 H15B . 0.9600 ?
    C15 H15C . 0.9600 ?
    C16 H16A . 0.9600 ?
    C16 H16B . 0.9600 ?
    C16 H16C . 0.9600 ?
    N1 O4 . 1.272(4) ?
    N2 O5 . 1.276(4) ?
loop_
    _geom_angle_atom_site_label_1
    _geom_angle_atom_site_label_2
    _geom_angle_atom_site_label_3
    _geom_angle_site_symmetry_1
    _geom_angle_site_symmetry_3
    _geom_angle
    _geom_angle_publ_flag
    O1 C1 H1A . . 109.5 ?
    O1 C1 H1B . . 109.5 ?
    H1A C1 H1B . . 109.5 ?
    O1 C1 H1C . . 109.5 ?
    H1A C1 H1C . . 109.5 ?
    H1B C1 H1C . . 109.5 ?
    O2 C2 O1 . . 124.6(3) ?
    O2 C2 C3 . . 126.3(3) ?
    O1 C2 C3 . . 109.1(3) ?
    O3 C3 C2 . . 107.8(3) ?
    O3 C3 H3A . . 110.2 ?
    C2 C3 H3A . . 110.2 ?
    O3 C3 H3B . . 110.2 ?
    C2 C3 H3B . . 110.2 ?
    H3A C3 H3B . . 108.5 ?
    O3 C4 C5 . . 125.7(3) ?
    O3 C4 C9 . . 114.3(3) ?
    C5 C4 C9 . . 120.0(3) ?
    C4 C5 C6 . . 119.4(4) ?
    C4 C5 H5 . . 120.3 ?
    C6 C5 H5 . . 120.3 ?
    C7 C6 C5 . . 121.6(3) ?
    C7 C6 H6 . . 119.2 ?
    C5 C6 H6 . . 119.2 ?
    C6 C7 C8 . . 119.0(4) ?
    C6 C7 H7 . . 120.5 ?
    C8 C7 H7 . . 120.5 ?
    C9 C8 C7 . . 120.6(4) ?
    C9 C8 H8 . . 119.7 ?
    C7 C8 H8 . . 119.7 ?
    C8 C9 C4 . . 119.4(3) ?
    C8 C9 C10 . . 122.4(3) ?
    C4 C9 C10 . . 118.1(3) ?
    N2 C10 N1 . . 109.0(3) ?
    N2 C10 C9 . . 125.9(3) ?
    N1 C10 C9 . . 124.9(3) ?
    N2 C11 C13 . . 106.8(3) ?
    N2 C11 C14 . . 106.5(3) ?
    C13 C11 C14 . . 111.2(3) ?
    N2 C11 C12 . . 101.6(2) ?
    C13 C11 C12 . . 115.2(3) ?
    C14 C11 C12 . . 114.4(3) ?
    N1 C12 C16 . . 108.0(3) ?
    N1 C12 C15 . . 106.5(3) ?
    C16 C12 C15 . . 110.1(4) ?
    N1 C12 C11 . . 101.7(2) ?
    C16 C12 C11 . . 115.8(3) ?
    C15 C12 C11 . . 113.9(3) ?
    C11 C13 H13A . . 109.5 ?
    C11 C13 H13B . . 109.5 ?
    H13A C13 H13B . . 109.5 ?
    C11 C13 H13C . . 109.5 ?
    H13A C13 H13C . . 109.5 ?
    H13B C13 H13C . . 109.5 ?
    C11 C14 H14A . . 109.5 ?
    C11 C14 H14B . . 109.5 ?
    H14A C14 H14B . . 109.5 ?
    C11 C14 H14C . . 109.5 ?
    H14A C14 H14C . . 109.5 ?
    H14B C14 H14C . . 109.5 ?
    C12 C15 H15A . . 109.5 ?
    C12 C15 H15B . . 109.5 ?
    H15A C15 H15B . . 109.5 ?
    C12 C15 H15C . . 109.5 ?
    H15A C15 H15C . . 109.5 ?
    H15B C15 H15C . . 109.5 ?
    C12 C16 H16A . . 109.5 ?
    C12 C16 H16B . . 109.5 ?
    H16A C16 H16B . . 109.5 ?
    C12 C16 H16C . . 109.5 ?
    H16A C16 H16C . . 109.5 ?
    H16B C16 H16C . . 109.5 ?
    O4 N1 C10 . . 125.1(3) ?
    O4 N1 C12 . . 120.3(3) ?
    C10 N1 C12 . . 114.5(3) ?
    O5 N2 C10 . . 125.8(3) ?
    O5 N2 C11 . . 121.0(3) ?
    C10 N2 C11 . . 113.2(3) ?
    C2 O1 C1 . . 117.2(3) ?
    C4 O3 C3 . . 117.7(2) ?
loop_
    _geom_torsion_atom_site_label_1
    _geom_torsion_atom_site_label_2
    _geom_torsion_atom_site_label_3
    _geom_torsion_atom_site_label_4
    _geom_torsion_site_symmetry_1
    _geom_torsion_site_symmetry_2
    _geom_torsion_site_symmetry_3
    _geom_torsion_site_symmetry_4
    _geom_torsion
    _geom_torsion_publ_flag
    O2 C2 C3 O3 . . . . 6.6(5) ?
    O1 C2 C3 O3 . . . . -173.5(3) ?
    O3 C4 C5 C6 . . . . -179.1(3) ?
    C9 C4 C5 C6 . . . . -0.8(5) ?
    C4 C5 C6 C7 . . . . -0.2(6) ?
    C5 C6 C7 C8 . . . . 1.0(6) ?
    C6 C7 C8 C9 . . . . -0.7(6) ?
    C7 C8 C9 C4 . . . . -0.3(6) ?
    C7 C8 C9 C10 . . . . 176.9(3) ?
    O3 C4 C9 C8 . . . . 179.5(3) ?
    C5 C4 C9 C8 . . . . 1.1(5) ?
    O3 C4 C9 C10 . . . . 2.2(5) ?
    C5 C4 C9 C10 . . . . -176.2(3) ?
    C8 C9 C10 N2 . . . . 93.2(5) ?
    C4 C9 C10 N2 . . . . -89.6(4) ?
    C8 C9 C10 N1 . . . . -92.4(5) ?
    C4 C9 C10 N1 . . . . 84.8(4) ?
    N2 C11 C12 N1 . . . . -0.7(3) ?
    C13 C11 C12 N1 . . . . 114.3(3) ?
    C14 C11 C12 N1 . . . . -115.0(4) ?
    N2 C11 C12 C16 . . . . 116.1(3) ?
    C13 C11 C12 C16 . . . . -128.9(4) ?
    C14 C11 C12 C16 . . . . 1.7(5) ?
    N2 C11 C12 C15 . . . . -114.8(4) ?
    C13 C11 C12 C15 . . . . 0.2(5) ?
    C14 C11 C12 C15 . . . . 130.9(4) ?
    N2 C10 N1 O4 . . . . 175.5(4) ?
    C9 C10 N1 O4 . . . . 0.3(6) ?
    N2 C10 N1 C12 . . . . -1.5(4) ?
    C9 C10 N1 C12 . . . . -176.7(3) ?
    C16 C12 N1 O4 . . . . 61.9(5) ?
    C15 C12 N1 O4 . . . . -56.3(5) ?
    C11 C12 N1 O4 . . . . -175.8(4) ?
    C16 C12 N1 C10 . . . . -121.0(4) ?
    C15 C12 N1 C10 . . . . 120.8(4) ?
    C11 C12 N1 C10 . . . . 1.4(4) ?
    N1 C10 N2 O5 . . . . -177.4(3) ?
    C9 C10 N2 O5 . . . . -2.3(6) ?
    N1 C10 N2 C11 . . . . 1.0(4) ?
    C9 C10 N2 C11 . . . . 176.1(3) ?
    C13 C11 N2 O5 . . . . 57.3(4) ?
    C14 C11 N2 O5 . . . . -61.6(4) ?
    C12 C11 N2 O5 . . . . 178.3(3) ?
    C13 C11 N2 C10 . . . . -121.2(3) ?
    C14 C11 N2 C10 . . . . 119.9(3) ?
    C12 C11 N2 C10 . . . . -0.1(3) ?
    O2 C2 O1 C1 . . . . -3.0(5) ?
    C3 C2 O1 C1 . . . . 177.1(3) ?
    C5 C4 O3 C3 . . . . -7.2(5) ?
    C9 C4 O3 C3 . . . . 174.5(3) ?
    C2 C3 O3 C4 . . . . -179.6(3) ?
loop_
    _geom_hbond_atom_site_label_D
    _geom_hbond_atom_site_label_H
    _geom_hbond_atom_site_label_A
    _geom_hbond_site_symmetry_A
    _geom_hbond_distance_DH
    _geom_hbond_distance_HA
    _geom_hbond_distance_DA
    _geom_hbond_angle_DHA
    C3 H3A O4 3_675 0.97 2.51 3.327(5) 141
    C3 H3B O4 1_565 0.97 2.44 3.195(5) 134
    C8 H8 Cg2 2_645 0.93 2.99 3.896(5) 164
data_global
_journal_date_recd_electronic     2011-12-12
_journal_date_accepted     2011-12-15
_journal_name_full     'Acta Crystallographica, Section E'
_journal_year     2012
_journal_volume     68
_journal_issue      1
_journal_page_first     o217
_journal_page_last     o217
_journal_paper_category     QO
_journal_paper_doi     10.1107/S1600536811054018
_journal_coeditor_code     HG5154
_publ_contact_author_name     'Prof. Sun, Xiao-Li'
_publ_contact_author_address
;
Department of Chemistry
School of Pharmacy
Fourth Military Medical University
Changle West Road 17, 710032, Xi-An
China
;
_publ_contact_author_email     'xiaoli_sun@yahoo.cn'
_publ_contact_author_fax     '+86-29-8477-6945'
_publ_contact_author_phone     '+86-29-8477-4470'
_publ_section_title
;\
Methyl
2-{[2-(4,4,5,5-tetramethyl-1,3-dioxyl-4,5-dihydroimidazol-2-yl)phenyl]oxy}\
acetate
;
loop_
    _publ_author_name
    _publ_author_footnote
    _publ_author_address
    'Wang, Hai-Bo' .
;
Department of Chemistry
School of Pharmacy
Fourth Military Medical University
Changle West Road 17, 710032, Xi-An
People's Republic of China
;
    'Jing, Lin-Lin' .
;
Department of Pharmacy, Lanzhou General Hospital of PLA,
Key laboratory of the Prevention and Cure for the Plateau Environment Damage
PLA
730050 Lanzhou Gansu, People's Republic of China
;
    'Sun, Xiao-Li' .
;
Department of Chemistry
School of Pharmacy
Fourth Military Medical University
Changle West Road 17, 710032, Xi-An
People's Republic of China
;
_publ_section_synopsis     .
