# Supplementary material for: Methyl 2-{[2-(4,4,5,5-tetra­methyl-1,3-dioxyl-4,5-dihydro­imidazol-2-yl)phen­yl]­oxy}acetate
Source: Acta Crystallogr Sect E Struct Rep Online. 2011 Dec 23;68(Pt 1):o217. doi: 10.1107/S1600536811054018 (PMC3254550; doi:10.1107/S1600536811054018)
Supplement: Supplementary file 2 [file e-68-0o217-Isup2.hkl]

# 
# h,k,l, Fc-squared, Fo-squared, sigma(Fo-squared) and status flag 
# 
data_I
_shelx_title ' P21c in P2(1)/c' 
_shelx_refln_list_code          4 
_shelx_F_calc_maximum      116.14 
_exptl_crystal_F_000       684.00 
_reflns_d_resolution_high  0.8254 
 
loop_ 
 _symmetry_equiv_pos_as_xyz 
 'x, y, z' 
 '-x, y+1/2, -z+1/2' 
 '-x, -y, -z' 
 'x, -y-1/2, z-1/2' 
 
_cell_length_a    11.4209 
_cell_length_b     7.3809 
_cell_length_c    19.6998 
_cell_angle_alpha  90.000 
_cell_angle_beta   91.832 
_cell_angle_gamma  90.000 
 
_shelx_F_squared_multiplier     1.000 
 
loop_ 
 _refln_index_h 
 _refln_index_k 
 _refln_index_l 
 _refln_F_squared_calc 
 _refln_F_squared_meas 
 _refln_F_squared_sigma 
 _refln_observed_status 
   2   0   0     1779.56     1762.64     23.18 o 
   3   0   0     1701.88     1673.17     20.91 o 
   4   0   0      581.46      587.74     11.44 o 
   5   0   0      235.55      234.84      7.86 o 
   6   0   0       13.64       17.88      3.85 o 
   7   0   0      391.25      350.69     11.28 o 
   8   0   0       52.35       60.44      6.37 o 
   9   0   0      347.37      337.09     18.89 o 
  10   0   0       60.39       72.44      8.31 o 
  11   0   0      190.99      137.92     14.94 o 
  12   0   0        0.02        1.60      5.87 o 
  13   0   0        7.29       -1.02      6.76 o 
   1   1   0      430.01      395.94      5.27 o 
   2   1   0     4482.94     4108.08     33.20 o 
   3   1   0      905.88      895.90      9.73 o 
   4   1   0     2806.58     2629.17     23.87 o 
   5   1   0      116.94      120.24      4.48 o 
   6   1   0     1698.22     1703.01     18.47 o 
   7   1   0        1.37        1.37      2.13 o 
   8   1   0      168.34      153.02      7.24 o 
   9   1   0        1.67       -3.95      2.89 o 
  10   1   0        0.76        2.77      3.42 o 
  11   1   0       47.94       45.39      5.44 o 
  12   1   0       63.09       65.43      7.15 o 
  13   1   0        0.03        9.08      4.95 o 
   0   2   0       93.39      147.65      8.46 o 
   1   2   0      251.35      214.55      5.31 o 
   2   2   0      134.77      157.63      4.42 o 
   3   2   0       39.05       50.40      2.58 o 
   4   2   0        0.80       -0.61      1.47 o 
   5   2   0      423.15      456.62      8.14 o 
   6   2   0       95.64      115.92      6.30 o 
   7   2   0      167.62      176.38      6.59 o 
   8   2   0       18.20       16.21      3.19 o 
   9   2   0       22.06       30.55      4.27 o 
  10   2   0        1.91        9.63      3.75 o 
  11   2   0       20.59       22.70      4.82 o 
  12   2   0        5.71        3.28      7.21 o 
  13   2   0        2.34        3.35      5.35 o 
   1   3   0       98.85      102.23      6.77 o 
   2   3   0       33.85       55.30      3.48 o 
   3   3   0       32.40       33.41      3.11 o 
   4   3   0      164.65      161.88      4.77 o 
   5   3   0       32.45       30.03      4.22 o 
   6   3   0        4.76        3.06      2.16 o 
   7   3   0       29.23       21.70      3.29 o 
   8   3   0       69.66       73.68      5.86 o 
   9   3   0      548.54      481.88     12.71 o 
  10   3   0      507.40      520.42     13.94 o 
  11   3   0       36.15       37.63      6.45 o 
  12   3   0        6.08        1.00      5.89 o 
  13   3   0        0.00       11.18      7.03 o 
   0   4   0        0.01       -2.24      1.91 o 
   1   4   0     1695.89     1680.96     20.26 o 
   2   4   0      153.39      168.17      9.07 o 
   3   4   0      217.46      226.60      8.02 o 
   4   4   0      517.44      474.41     11.74 o 
   5   4   0        4.57        8.50      2.87 o 
   6   4   0       62.00       55.44      4.97 o 
   7   4   0      176.71      205.39      8.46 o 
   8   4   0        1.22        0.40      3.39 o 
   9   4   0       12.49        6.24      4.40 o 
  10   4   0       55.41       47.70      8.45 o 
  11   4   0        6.10        6.87      6.34 o 
  12   4   0        1.61        3.76      9.91 o 
   1   5   0       38.83       31.14      4.61 o 
   2   5   0       84.10       82.84      6.06 o 
   3   5   0       24.65       55.58      9.31 o 
   4   5   0        5.54        4.67      2.68 o 
   5   5   0        6.01        8.02      4.61 o 
   6   5   0        0.92        0.90      4.55 o 
   7   5   0       25.27       22.48      7.97 o 
   8   5   0       22.20       32.10      7.67 o 
   9   5   0       12.51        5.31      6.06 o 
  10   5   0        7.85        4.50      7.59 o 
  11   5   0        1.80       -0.34      5.79 o 
   0   6   0      417.88      473.44     24.00 o 
   1   6   0      342.66      402.19     12.92 o 
   2   6   0       26.92       46.68      6.17 o 
   3   6   0        1.47        2.39      3.56 o 
   4   6   0        0.53       -1.99      4.59 o 
   5   6   0       68.61       67.13      8.35 o 
   6   6   0       71.36       66.99      7.89 o 
   7   6   0        2.02        4.68      4.89 o 
   8   6   0        2.29        2.74      5.35 o 
   9   6   0        0.31        1.07      5.45 o 
  10   6   0        0.12       -0.03      5.94 o 
   1   7   0        6.61        5.33      4.47 o 
   2   7   0        1.38       -3.69      5.11 o 
   3   7   0       46.81       66.52      9.41 o 
   4   7   0       73.54       67.90      9.44 o 
   5   7   0       19.30       11.01      6.72 o 
   6   7   0       52.06       65.61     12.28 o 
   7   7   0        0.40      -11.97     10.86 o 
   8   7   0       13.27       24.47      8.67 o 
   0   8   0       20.28       25.76     14.18 o 
   1   8   0        1.99        1.64      7.83 o 
   2   8   0        1.74        3.04      6.42 o 
   3   8   0        0.02        3.19      6.12 o 
   4   8   0        0.49       -5.08      6.07 o 
   5   8   0        2.03        8.01      7.22 o 
   6   8   0       12.11       12.68      7.90 o 
 -13   1   1        1.99        5.08      4.67 o 
 -12   1   1        8.67       18.21      5.55 o 
 -11   1   1       15.83       23.38      6.52 o 
 -10   1   1      219.91      194.66      8.20 o 
  -9   1   1      100.60      114.92      6.15 o 
  -8   1   1      111.54      127.82      9.09 o 
  -7   1   1       60.58       70.11      5.64 o 
  -6   1   1      100.83      128.85      4.89 o 
  -5   1   1     5564.03     5533.18     47.12 o 
  -4   1   1        3.39        3.95      1.76 o 
  -3   1   1     2042.23     1989.41     17.12 o 
  -2   1   1     5265.58     4844.72     41.68 o 
  -1   1   1      489.53      450.23      6.85 o 
   0   1   1     2154.82     1911.24     21.87 o 
   1   1   1     5384.23     5049.99     48.99 o 
   2   1   1     1179.12     1081.61     10.21 o 
   3   1   1      542.89      549.48      7.22 o 
   4   1   1     1324.64     1423.71     18.97 o 
   5   1   1      208.52      218.63      6.18 o 
   6   1   1      758.72      667.53     10.53 o 
   7   1   1       61.44       58.44      4.14 o 
   8   1   1       55.43       53.14      5.91 o 
   9   1   1       12.59       18.06      3.83 o 
  10   1   1       31.44       31.95      4.77 o 
  11   1   1      105.01      108.06      7.03 o 
  12   1   1        4.41       16.39      4.55 o 
  13   1   1       13.38       20.83      5.24 o 
 -13   2   1        0.07        2.94      5.43 o 
 -12   2   1       35.44       41.54      6.88 o 
 -11   2   1       10.04       12.73      5.07 o 
 -10   2   1        0.30        6.48      4.28 o 
  -9   2   1       94.62       79.47      6.21 o 
  -8   2   1        2.52        7.02      2.83 o 
  -7   2   1        1.79        4.50      2.36 o 
  -6   2   1       92.08       82.98      4.38 o 
  -5   2   1      454.20      450.37      8.03 o 
  -4   2   1        6.11        8.71      1.87 o 
  -3   2   1       47.98       48.35      3.69 o 
  -2   2   1     1895.75     1892.93     21.08 o 
  -1   2   1        3.57        0.73      1.35 o 
   0   2   1       55.29       66.05      4.43 o 
   1   2   1      478.01      457.39      9.19 o 
   2   2   1      467.60      437.73      6.29 o 
   3   2   1      400.60      412.29      6.63 o 
   4   2   1      649.65      645.63     10.45 o 
   5   2   1      200.37      232.43      5.91 o 
   6   2   1      236.44      249.47      7.54 o 
   7   2   1       56.51       57.00      5.84 o 
   8   2   1        0.20       -2.54      2.49 o 
   9   2   1      222.43      199.54      7.89 o 
  10   2   1      353.02      359.36     10.51 o 
  11   2   1       38.20       38.78      5.23 o 
  12   2   1       24.92       34.41      6.01 o 
  13   2   1        1.71       19.47      5.33 o 
 -13   3   1        3.97       10.53      7.74 o 
 -12   3   1        0.99        2.88      5.32 o 
 -11   3   1       16.87       17.41      6.54 o 
 -10   3   1       12.38       16.14      5.22 o 
  -9   3   1       27.73       38.04      5.70 o 
  -8   3   1       46.81       48.10      5.55 o 
  -7   3   1        8.70        6.59      2.91 o 
  -6   3   1      509.53      459.06     10.50 o 
  -5   3   1      129.57      145.50      7.14 o 
  -4   3   1      281.43      279.33     13.27 o 
  -3   3   1       20.55       16.74      2.78 o 
  -2   3   1       51.32       65.17      5.45 o 
  -1   3   1        0.19        5.37      1.95 o 
   0   3   1       27.72       20.56      2.35 o 
   1   3   1        5.33        5.33      2.69 o 
   2   3   1       67.75       80.05      5.53 o 
   3   3   1     1027.51      987.61     12.57 o 
   4   3   1      377.41      486.62      8.32 o 
   5   3   1      273.08      243.84      7.15 o 
   6   3   1      309.61      294.48      7.47 o 
   7   3   1       20.14       24.06      3.42 o 
   8   3   1      179.27      210.60     15.30 o 
   9   3   1        8.03       12.53      6.83 o 
  10   3   1       55.92       94.53      7.47 o 
  11   3   1        4.61       12.52      4.81 o 
  12   3   1        4.59       13.47      5.37 o 
 -12   4   1       12.19       18.08      6.74 o 
 -11   4   1       30.96       31.91      7.22 o 
 -10   4   1        0.39        0.01      4.61 o 
  -9   4   1       36.71       39.72     10.01 o 
  -8   4   1        0.04       -4.13      6.00 o 
  -7   4   1       75.54       80.19      6.49 o 
  -6   4   1       92.02      103.32      6.60 o 
  -5   4   1      333.35      354.17     13.24 o 
  -4   4   1      103.67       69.99      4.93 o 
  -3   4   1       39.91       39.78      3.74 o 
  -2   4   1        2.29       -1.04      2.16 o 
  -1   4   1      657.08      644.56     11.36 o 
   0   4   1       56.03       61.05      3.45 o 
   1   4   1      195.94      210.89      5.53 o 
   2   4   1       78.72       76.85      4.58 o 
   3   4   1      238.09      277.36      7.88 o 
   4   4   1       43.33       43.28      4.11 o 
   5   4   1        7.35       19.99      4.24 o 
   6   4   1        1.31        3.91      2.97 o 
   7   4   1       39.57       37.12      4.84 o 
   8   4   1       30.73       23.32      4.68 o 
   9   4   1        0.06        4.24      4.07 o 
  10   4   1       41.71       30.05      5.75 o 
  11   4   1       76.35       87.10     17.74 o 
  12   4   1        1.92        5.01      6.11 o 
 -11   5   1       13.11        4.47      6.44 o 
 -10   5   1       40.95       39.70      7.84 o 
  -9   5   1       18.56       20.08      6.51 o 
  -8   5   1       48.81       59.49      7.69 o 
  -7   5   1      106.40      129.36      9.60 o 
  -6   5   1      142.82      144.33     15.81 o 
  -5   5   1      122.09      118.47      9.09 o 
  -4   5   1      193.51      184.62      9.65 o 
  -3   5   1       46.97       62.84      9.18 o 
  -2   5   1        9.62       10.59      2.87 o 
  -1   5   1       13.09       17.71      3.82 o 
   0   5   1      497.76      550.99     13.80 o 
   1   5   1      433.37      455.35     14.00 o 
   2   5   1       39.64       49.75      7.47 o 
   3   5   1        3.02       -0.03      2.84 o 
   4   5   1       51.95       38.26      9.48 o 
   5   5   1        0.32        1.76      3.25 o 
   6   5   1       22.12       22.15      5.03 o 
   7   5   1      111.79      107.19      7.25 o 
   8   5   1        0.08       -1.44      5.17 o 
   9   5   1        6.34       11.05      6.54 o 
  10   5   1       31.88       26.61      8.11 o 
  11   5   1       20.13       26.37     15.04 o 
 -10   6   1        1.08        5.56      6.62 o 
  -9   6   1        2.57        0.44      5.90 o 
  -8   6   1        3.50        5.95      5.82 o 
  -7   6   1        3.54        4.05      4.94 o 
  -6   6   1      253.92      307.11     13.61 o 
  -5   6   1      542.89      583.52     19.25 o 
  -4   6   1        6.69        3.40      7.35 o 
  -3   6   1       22.64       17.57      5.87 o 
  -2   6   1      242.60      192.81     13.92 o 
  -1   6   1       11.73        9.63      4.22 o 
   0   6   1       32.69       38.15      5.62 o 
   1   6   1        0.21       -0.48      3.52 o 
   2   6   1      122.78      135.06      8.56 o 
   3   6   1        0.47       -0.26      3.44 o 
   4   6   1        1.77        3.53      3.81 o 
   5   6   1      293.63      353.86     19.07 o 
   6   6   1        0.12        2.68      4.62 o 
   7   6   1        0.02       -1.22      4.52 o 
   8   6   1        4.30        6.72      7.56 o 
   9   6   1        2.14       -1.09      5.70 o 
  10   6   1        0.07       -2.33      9.97 o 
  -8   7   1        1.31       -6.59      5.94 o 
  -7   7   1        0.09       -8.39      9.24 o 
  -6   7   1        8.16       14.82      8.58 o 
  -5   7   1       78.29       81.13     10.41 o 
  -4   7   1        2.15        1.48      5.81 o 
  -3   7   1       40.36       37.06      7.95 o 
  -2   7   1        0.54        3.43      5.50 o 
  -1   7   1        9.81       12.61      6.87 o 
   0   7   1       36.15       50.03      6.95 o 
   1   7   1        0.27        1.29      4.20 o 
   2   7   1        5.51       18.45      5.57 o 
   3   7   1       33.33       35.24      7.79 o 
   4   7   1      110.98       90.73     10.16 o 
   5   7   1        6.24       13.93      6.73 o 
   6   7   1        1.22        2.60      8.92 o 
   7   7   1       44.85       27.48     10.71 o 
   8   7   1        7.23        8.18      7.23 o 
  -6   8   1        2.04        7.82      7.39 o 
  -5   8   1        2.23       11.20      7.48 o 
  -4   8   1        6.67       20.14      8.03 o 
  -3   8   1        0.02       -1.99      6.11 o 
  -2   8   1       25.47       18.05      7.35 o 
  -1   8   1        0.11        1.80      6.32 o 
   0   8   1        1.79        4.93     11.77 o 
   1   8   1        0.00        1.81      8.52 o 
   2   8   1        7.83        1.83      8.17 o 
   3   8   1       17.62       21.09     11.93 o 
   4   8   1       14.64       17.80      7.85 o 
   5   8   1        7.58        7.92      7.20 o 
   6   8   1        1.02       -3.52      6.73 o 
 -13   0   2        0.07       10.27      7.70 o 
 -12   0   2        2.45        1.53      5.83 o 
 -11   0   2       69.91       73.28      9.93 o 
 -10   0   2        6.98       -0.29      6.90 o 
  -9   0   2       45.99       41.38      7.35 o 
  -8   0   2       15.58       12.97      4.78 o 
  -7   0   2      222.99      242.75     12.69 o 
  -6   0   2      839.32      916.22     21.71 o 
  -5   0   2      297.80      251.13      9.84 o 
  -4   0   2     3079.32     3014.00     42.38 o 
  -3   0   2     6101.84     5822.13     59.12 o 
  -2   0   2     3376.89     3071.88     32.38 o 
  -1   0   2     2495.00     2485.58     37.86 o 
   0   0   2     1777.09     1651.68     30.83 o 
   1   0   2    11930.11    10851.61    120.88 o 
   2   0   2    10832.35     9781.52     92.86 o 
   3   0   2      404.45      508.70     10.91 o 
   4   0   2     1126.19     1229.64     18.33 o 
   5   0   2      430.05      369.75      9.95 o 
   6   0   2      367.53      390.15     11.06 o 
   7   0   2       67.33       75.07      9.87 o 
   8   0   2       42.67       46.92      5.79 o 
   9   0   2       27.37       16.64      6.47 o 
  10   0   2       26.31       27.21      6.66 o 
  11   0   2      272.95      274.57     20.93 o 
  12   0   2       24.16       29.00      7.52 o 
  13   0   2       14.69       17.62      6.97 o 
 -13   1   2        0.87        3.33      4.26 o 
 -12   1   2       12.62       16.03      4.65 o 
 -11   1   2        3.27        8.19      4.27 o 
 -10   1   2       35.88       32.42      5.49 o 
  -9   1   2        8.95        3.95      4.30 o 
  -8   1   2        0.62        0.87      2.90 o 
  -7   1   2       16.28       22.67      3.36 o 
  -6   1   2      699.32      665.83     11.34 o 
  -5   1   2      427.11      455.88      9.30 o 
  -4   1   2       23.80       35.69      2.83 o 
  -3   1   2      668.61      595.74      7.54 o 
  -2   1   2     7396.22     6635.23     46.15 o 
  -1   1   2     4190.40     4137.08     37.43 o 
   0   1   2    11991.23    11385.52    127.84 o 
   1   1   2       16.85       17.16      1.43 o 
   2   1   2      187.50      174.77      4.34 o 
   3   1   2       27.28       30.66      2.06 o 
   4   1   2      164.75      174.65      4.63 o 
   5   1   2     3842.51     3878.94     32.28 o 
   6   1   2        0.62       -0.43      1.85 o 
   7   1   2        0.10        0.67      2.13 o 
   8   1   2       32.86       33.63      3.93 o 
   9   1   2      151.18      139.11      9.87 o 
  10   1   2      100.60      101.46      6.48 o 
  11   1   2        2.93        3.86      3.84 o 
  12   1   2       11.35       14.40      4.59 o 
  13   1   2        0.54       12.94      4.86 o 
 -13   2   2        0.41        4.88      5.61 o 
 -12   2   2       17.48        9.67      5.68 o 
 -11   2   2      250.53      213.64      9.39 o 
 -10   2   2       17.14       12.99      4.27 o 
  -9   2   2      319.09      281.49     10.24 o 
  -8   2   2       43.55       47.28      5.07 o 
  -7   2   2      147.27      169.29     10.85 o 
  -6   2   2      370.78      363.16      9.63 o 
  -5   2   2       10.29        8.63      2.22 o 
  -4   2   2     1066.90     1043.04     12.98 o 
  -3   2   2      867.52      898.06     10.24 o 
  -2   2   2     6032.21     5619.52     47.46 o 
  -1   2   2        0.08        0.86      1.39 o 
   0   2   2     8472.04     7866.78     54.70 o 
   1   2   2     2423.11     2194.61     19.98 o 
   2   2   2      524.29      566.17      7.60 o 
   3   2   2       46.70       56.15      3.79 o 
   4   2   2     1358.38     1343.49     16.48 o 
   5   2   2     1333.25     1451.53     19.44 o 
   6   2   2        4.09        2.10      2.13 o 
   7   2   2       25.03       26.46      3.37 o 
   8   2   2      121.24      141.15      6.46 o 
   9   2   2       27.12       36.50      4.56 o 
  10   2   2      152.55      176.50      8.10 o 
  11   2   2        2.96        5.35      4.67 o 
  12   2   2       10.80        9.40      6.91 o 
  13   2   2        0.00        4.71      5.31 o 
 -13   3   2        1.71        7.74      6.21 o 
 -12   3   2       18.86       12.34      5.77 o 
 -11   3   2        0.28        2.57      4.98 o 
 -10   3   2        5.59        7.91      5.05 o 
  -9   3   2      212.02      204.87      9.54 o 
  -8   3   2        2.19       -2.56      4.62 o 
  -7   3   2       78.09       74.56      5.80 o 
  -6   3   2       86.47       74.21      4.73 o 
  -5   3   2      327.38      327.12     10.53 o 
  -4   3   2       11.37        7.68      2.25 o 
  -3   3   2      684.99      696.13     13.39 o 
  -2   3   2       16.54       12.57      2.29 o 
  -1   3   2      275.82      242.44      6.58 o 
   0   3   2       93.05       76.07      3.90 o 
   1   3   2        3.90       -0.97      1.55 o 
   2   3   2        1.39       -1.41      1.26 o 
   3   3   2        0.00        3.88      1.59 o 
   4   3   2      719.33      704.51     10.46 o 
   5   3   2       76.44       94.05      5.14 o 
   6   3   2      221.06      243.69      6.97 o 
   7   3   2       39.17       51.04      4.37 o 
   8   3   2       31.09       28.38      4.63 o 
   9   3   2        4.60        5.85      4.00 o 
  10   3   2       81.16       66.94      6.69 o 
  11   3   2        7.92        9.88      6.48 o 
  12   3   2        1.84        9.52      4.78 o 
 -12   4   2       14.80       10.34      6.32 o 
 -11   4   2       59.47       67.22      8.94 o 
 -10   4   2       42.53       40.40     11.81 o 
  -9   4   2      110.03       99.05      9.01 o 
  -8   4   2      127.97      141.37     11.25 o 
  -7   4   2        0.18        4.42      3.91 o 
  -6   4   2       50.18       50.13      4.82 o 
  -5   4   2        3.69        7.36      3.57 o 
  -4   4   2       55.90       61.86      4.76 o 
  -3   4   2      134.85      150.80      6.70 o 
  -2   4   2       65.46       61.13      7.96 o 
  -1   4   2        0.01       -0.19      1.90 o 
   0   4   2      411.87      478.83      9.40 o 
   1   4   2       22.91       19.51      2.26 o 
   2   4   2      269.25      285.84      6.34 o 
   3   4   2      700.68      656.44     12.26 o 
   4   4   2      649.09      613.53     13.37 o 
   5   4   2      157.37      139.23      6.56 o 
   6   4   2        0.38        4.29      3.49 o 
   7   4   2        8.91        6.89      3.48 o 
   8   4   2      209.74      235.00     11.74 o 
   9   4   2        3.14        2.48      3.99 o 
  10   4   2        9.90        8.90      5.64 o 
  11   4   2        1.53        1.38      5.39 o 
  12   4   2        1.40        0.37      7.47 o 
 -11   5   2       23.53       29.50      8.16 o 
 -10   5   2       50.61       52.38      8.49 o 
  -9   5   2       44.35       66.08      8.63 o 
  -8   5   2        7.23        6.55      5.30 o 
  -7   5   2      255.71      246.43     13.99 o 
  -6   5   2      159.60      137.24      9.35 o 
  -5   5   2      383.59      415.35     18.48 o 
  -4   5   2       15.95       19.67      4.51 o 
  -3   5   2       13.74       10.18      3.34 o 
  -2   5   2      348.31      399.76     10.76 o 
  -1   5   2       78.13       94.42      6.47 o 
   0   5   2      123.00      157.96      8.02 o 
   1   5   2       55.17       71.61      5.95 o 
   2   5   2       37.65       42.93      7.15 o 
   3   5   2        4.38        1.64      2.64 o 
   4   5   2       61.71       73.04      6.55 o 
   5   5   2      122.82      116.51      7.02 o 
   6   5   2      309.41      297.35     11.56 o 
   7   5   2        0.03       -2.61      3.46 o 
   8   5   2       70.69       89.25      7.33 o 
   9   5   2        0.18        4.62      5.27 o 
  10   5   2       53.10       78.65      9.51 o 
  11   5   2       13.05       25.68     11.76 o 
 -10   6   2        3.71        1.65      6.05 o 
  -9   6   2        1.72       -7.63      5.09 o 
  -8   6   2        6.29       11.50      6.24 o 
  -7   6   2        7.13        8.14      8.60 o 
  -6   6   2      100.31      127.64      9.77 o 
  -5   6   2      189.59      209.47     11.59 o 
  -4   6   2       74.83       68.10     10.33 o 
  -3   6   2       79.34       92.54      9.45 o 
  -2   6   2        0.68       -4.11      4.17 o 
  -1   6   2       13.12        5.58      3.73 o 
   0   6   2        9.16        9.31      4.13 o 
   1   6   2        1.33        0.05      3.27 o 
   2   6   2       13.99       19.66      4.73 o 
   3   6   2        6.90        9.89      4.04 o 
   4   6   2       78.89       99.14      7.78 o 
   5   6   2      140.73      130.90     10.67 o 
   6   6   2       16.48       21.91      5.34 o 
   7   6   2        9.47       12.67      6.36 o 
   8   6   2        5.40       -3.16      5.69 o 
   9   6   2       10.76       -7.99     18.41 o 
  10   6   2        8.95       -3.12     13.73 o 
  -8   7   2        1.18        5.87      7.22 o 
  -7   7   2       26.68       26.48      8.32 o 
  -6   7   2       46.84       41.96     10.85 o 
  -5   7   2       69.76       74.98      9.96 o 
  -4   7   2        0.25       -2.19      5.71 o 
  -3   7   2       84.67       99.69     10.87 o 
  -2   7   2       29.63       33.34      7.93 o 
  -1   7   2        0.14        4.06      5.50 o 
   0   7   2        2.15        7.78      5.82 o 
   1   7   2        3.43       -1.89      4.25 o 
   2   7   2        2.96        0.01      4.19 o 
   3   7   2        0.34       -0.16      4.41 o 
   4   7   2       30.75       24.29      6.94 o 
   5   7   2       61.69       91.56     10.93 o 
   6   7   2       17.71       23.24      7.62 o 
   7   7   2        1.77        1.84      8.06 o 
   8   7   2        0.41        1.64      7.78 o 
  -6   8   2       26.59       24.75      8.81 o 
  -5   8   2       10.97       14.11      7.66 o 
  -4   8   2       54.73       51.06      9.56 o 
  -3   8   2        1.15        1.17      6.56 o 
  -2   8   2        0.81        0.51      5.90 o 
  -1   8   2       18.16       25.74      8.00 o 
   0   8   2       14.37       23.11      7.41 o 
   1   8   2       61.01       70.51     15.42 o 
   2   8   2        0.82        3.35      8.33 o 
   3   8   2       10.12        8.52      8.69 o 
   4   8   2      157.96      188.13     14.92 o 
   5   8   2      143.27      157.02     16.97 o 
   6   8   2       17.29       18.37      9.90 o 
 -13   1   3       26.10       26.66      5.92 o 
 -12   1   3        6.11        0.48      3.87 o 
 -11   1   3       79.67       68.16      6.02 o 
 -10   1   3      270.60      248.32      9.45 o 
  -9   1   3       42.02       41.51      4.56 o 
  -8   1   3      200.41      212.54      7.03 o 
  -7   1   3      267.72      265.06      7.14 o 
  -6   1   3       22.87       19.54      2.67 o 
  -5   1   3      137.54      118.06      4.37 o 
  -4   1   3       40.26       33.11      2.44 o 
  -3   1   3       24.54       27.54      2.00 o 
  -2   1   3     4925.91     4775.06     38.89 o 
  -1   1   3     2873.34     2497.91     21.74 o 
   0   1   3    13488.46    12548.63    115.70 o 
   1   1   3      560.82      505.24      8.58 o 
   2   1   3     1756.17     1593.07     14.05 o 
   3   1   3     1126.93     1051.50     11.15 o 
   4   1   3      611.03      589.98      8.43 o 
   5   1   3      151.92      151.90      4.96 o 
   6   1   3      131.98      115.96      4.92 o 
   7   1   3      183.67      157.60      7.62 o 
   8   1   3      102.30      105.15      5.96 o 
   9   1   3      523.87      532.16     11.63 o 
  10   1   3       10.71        6.97      3.85 o 
  11   1   3        4.51        0.98      3.69 o 
  12   1   3        0.01        0.81      4.01 o 
  13   1   3        0.03        3.64      4.46 o 
 -13   2   3        2.62       13.28      6.18 o 
 -12   2   3        1.68        1.68      5.02 o 
 -11   2   3        0.20        2.72      4.59 o 
 -10   2   3      109.59       94.37      6.40 o 
  -9   2   3        1.19        2.80      3.13 o 
  -8   2   3      133.47      130.51      5.99 o 
  -7   2   3        4.53        4.58      2.38 o 
  -6   2   3      291.19      297.57      8.21 o 
  -5   2   3       12.85       17.64      2.42 o 
  -4   2   3     2311.21     2276.00     20.85 o 
  -3   2   3      773.01      820.16      9.66 o 
  -2   2   3     1384.44     1377.85     13.00 o 
  -1   2   3    10416.10     9854.52     67.75 o 
   0   2   3    10656.98    10497.06     71.79 o 
   1   2   3      698.37      657.95      8.14 o 
   2   2   3      129.27      146.10      5.06 o 
   3   2   3     2708.13     2528.14     22.28 o 
   4   2   3      595.47      588.33     10.07 o 
   5   2   3       64.69       90.56      4.26 o 
   6   2   3      163.44      118.81      5.08 o 
   7   2   3      250.97      270.50      7.60 o 
   8   2   3       94.25      103.79      5.74 o 
   9   2   3      269.07      256.00      8.60 o 
  10   2   3       14.47       15.19      4.53 o 
  11   2   3        9.18       10.60      4.20 o 
  12   2   3       16.45       31.60      8.11 o 
  13   2   3        1.33        7.86      7.71 o 
 -12   3   3        7.16        6.03      6.24 o 
 -11   3   3       53.97       64.88      8.30 o 
 -10   3   3      102.42      100.21      8.96 o 
  -9   3   3       26.69       19.56      5.72 o 
  -8   3   3        0.06       -0.90      3.17 o 
  -7   3   3      237.12      198.25      7.83 o 
  -6   3   3       16.93       15.31      2.75 o 
  -5   3   3      272.64      253.91      6.19 o 
  -4   3   3       52.71       63.52      3.32 o 
  -3   3   3       24.07       31.05      4.00 o 
  -2   3   3        1.72        0.48      1.64 o 
  -1   3   3      252.15      251.30      5.20 o 
   0   3   3      574.80      608.30      8.49 o 
   1   3   3       47.27       38.46      2.63 o 
   2   3   3       31.90       35.11      3.22 o 
   3   3   3        0.75        0.68      1.61 o 
   4   3   3       22.99       22.14      2.62 o 
   5   3   3     1359.20     1483.20     27.06 o 
   6   3   3        1.82        1.74      2.25 o 
   7   3   3       12.61        8.80      2.94 o 
   8   3   3       44.31       50.86      4.87 o 
   9   3   3       18.89       20.19      4.74 o 
  10   3   3        7.20        7.70      4.32 o 
  11   3   3       12.77       13.65      9.60 o 
  12   3   3        2.65        5.12      4.82 o 
 -12   4   3        2.08        3.88      8.63 o 
 -11   4   3       43.90       46.74      8.83 o 
 -10   4   3       20.74       32.70      6.97 o 
  -9   4   3       48.29       50.24      7.42 o 
  -8   4   3        2.88        4.87      4.50 o 
  -7   4   3       81.72       60.17      6.86 o 
  -6   4   3        3.13       -0.52      3.23 o 
  -5   4   3        1.40       -1.44      2.49 o 
  -4   4   3        8.64       12.01      2.74 o 
  -3   4   3       92.01      103.36      5.07 o 
  -2   4   3      435.14      474.73     10.57 o 
  -1   4   3      883.80      907.87     13.92 o 
   0   4   3       26.66       32.61      2.73 o 
   1   4   3        7.54        7.40      2.63 o 
   2   4   3       43.76       45.94      4.03 o 
   3   4   3       17.80       10.98      3.00 o 
   4   4   3       42.58       57.07      4.59 o 
   5   4   3        0.02       -1.97      2.19 o 
   6   4   3       79.32       77.50      6.72 o 
   7   4   3       11.44        7.56      4.15 o 
   8   4   3      115.85      132.12      7.90 o 
   9   4   3       48.47       34.63      5.51 o 
  10   4   3       28.19       31.71      5.85 o 
  11   4   3        3.76       -2.14      4.81 o 
  12   4   3        0.04       -0.68     12.32 o 
 -11   5   3        0.61        0.30      6.01 o 
 -10   5   3        7.08       15.64      6.38 o 
  -9   5   3       13.76       19.97      6.25 o 
  -8   5   3        8.88        3.19      4.83 o 
  -7   5   3       10.95        9.68      4.95 o 
  -6   5   3        0.70        4.33      4.36 o 
  -5   5   3       17.66       15.31      4.59 o 
  -4   5   3        0.41        0.26      4.09 o 
  -3   5   3      630.41      628.89     20.58 o 
  -2   5   3       10.05        4.37      2.76 o 
  -1   5   3      307.68      276.19     11.93 o 
   0   5   3      212.26      224.38      9.01 o 
   1   5   3       74.75       96.69      8.66 o 
   2   5   3      103.47      106.13      6.96 o 
   3   5   3        4.97        7.72      2.97 o 
   4   5   3        8.01       12.36      3.69 o 
   5   5   3      138.60      106.71      6.64 o 
   6   5   3       38.15       38.25      4.91 o 
   7   5   3        7.14        5.14      3.96 o 
   8   5   3        9.41       15.38      4.76 o 
   9   5   3       27.75       31.02      6.03 o 
  10   5   3       13.37        1.11      7.53 o 
  11   5   3        0.83       -7.38      7.52 o 
 -10   6   3       10.38        3.34      9.35 o 
  -9   6   3        5.40        4.96      6.19 o 
  -8   6   3        2.12       -0.94      7.34 o 
  -7   6   3        9.44        6.97      5.44 o 
  -6   6   3       27.21       42.14      6.77 o 
  -5   6   3      328.74      351.48     26.85 o 
  -4   6   3       92.60       93.02     16.00 o 
  -3   6   3       41.55       66.84      8.58 o 
  -2   6   3       42.97       56.56      8.33 o 
  -1   6   3      222.19      184.45     11.84 o 
   0   6   3       20.87       32.12      5.12 o 
   1   6   3       82.33       84.90      7.07 o 
   2   6   3        0.97        4.71      3.79 o 
   3   6   3       94.57      115.38      9.05 o 
   4   6   3       30.02       19.41      4.83 o 
   5   6   3       25.90       28.34      5.97 o 
   6   6   3      144.36      151.34      9.99 o 
   7   6   3       27.49       25.04      6.11 o 
   8   6   3       49.36       72.55     10.48 o 
   9   6   3       16.15        7.13     17.11 o 
  10   6   3        0.04       -9.06      8.85 o 
  -8   7   3        2.83        7.51      7.39 o 
  -7   7   3       10.64        9.66      7.38 o 
  -6   7   3        5.47        6.72      9.82 o 
  -5   7   3       51.92       39.48      8.93 o 
  -4   7   3        9.52        7.29      5.95 o 
  -3   7   3        0.03        2.26      5.84 o 
  -2   7   3       82.98      100.11     10.57 o 
  -1   7   3       27.32       41.70     11.00 o 
   0   7   3        9.31        5.69      5.44 o 
   1   7   3       36.13       34.65      7.16 o 
   2   7   3       71.48       49.50      8.19 o 
   3   7   3       16.91       25.92      5.87 o 
   4   7   3       20.07       29.17      6.06 o 
   5   7   3       19.04       25.21      7.36 o 
   6   7   3        4.70        2.17      7.49 o 
   7   7   3        1.33       -1.08      7.45 o 
   8   7   3       28.95       25.98     11.04 o 
  -5   8   3        3.38        3.69      6.61 o 
  -4   8   3        4.91        9.40      6.99 o 
  -3   8   3        0.26        2.90      6.76 o 
  -2   8   3        3.10        0.83      6.34 o 
  -1   8   3       12.34       14.59      7.09 o 
   0   8   3        8.69        5.79      6.61 o 
   1   8   3       35.44       47.52      8.99 o 
   2   8   3        6.81        7.70      8.95 o 
   3   8   3        2.44        1.09      8.69 o 
   4   8   3       11.37       29.92     15.35 o 
   5   8   3        2.15        6.25     13.14 o 
 -13   0   4       62.18       65.47      9.35 o 
 -12   0   4        0.03        2.82      5.59 o 
 -11   0   4      105.27      112.61     13.08 o 
 -10   0   4      112.56      108.31     11.97 o 
  -9   0   4      323.93      291.10     14.58 o 
  -8   0   4      153.58      141.32     10.21 o 
  -7   0   4     1691.39     1664.15     27.56 o 
  -6   0   4      269.18      251.68      9.13 o 
  -5   0   4        8.57        5.77      4.47 o 
  -4   0   4      761.39      871.59     18.52 o 
  -3   0   4     1153.63     1075.76     16.13 o 
  -2   0   4     1327.71     1261.10     16.78 o 
  -1   0   4      265.75      248.71      5.60 o 
   0   0   4     8214.13     7574.04     87.03 o 
   1   0   4      248.20      292.46      7.60 o 
   2   0   4     3668.36     3224.36     34.58 o 
   3   0   4     5633.01     5584.39     57.65 o 
   4   0   4      128.76       94.79      5.13 o 
   5   0   4     2562.85     2496.53     32.59 o 
   6   0   4      118.76      146.74      7.56 o 
   7   0   4      241.68      196.23     10.79 o 
   8   0   4      578.16      596.63     16.17 o 
   9   0   4      274.87      273.38     13.01 o 
  10   0   4      615.41      587.22     18.27 o 
  11   0   4       30.80       21.77      6.76 o 
  12   0   4        0.07        2.96      6.01 o 
  13   0   4        0.13        1.61      6.28 o 
 -13   1   4        2.16        7.96      5.22 o 
 -12   1   4        0.06        8.86      5.10 o 
 -11   1   4        1.95        2.63      3.77 o 
 -10   1   4        0.36        0.95      3.33 o 
  -9   1   4        5.94       10.85      3.32 o 
  -8   1   4       16.51       10.78      3.01 o 
  -7   1   4      277.03      278.80      7.34 o 
  -6   1   4      141.64      131.18      5.04 o 
  -5   1   4      124.49      145.59      4.80 o 
  -4   1   4      308.87      348.12      6.62 o 
  -3   1   4        2.54        8.76      1.55 o 
  -2   1   4    13405.03    12709.25     95.42 o 
  -1   1   4    10759.71    10254.66     87.35 o 
   0   1   4      117.55      100.80      6.65 o 
   1   1   4     3313.41     3150.08     26.35 o 
   2   1   4     1580.97     1420.08     13.12 o 
   3   1   4      633.89      586.09      8.62 o 
   4   1   4      418.09      399.28      6.89 o 
   5   1   4      319.29      301.89      6.53 o 
   6   1   4      575.04      629.32     10.86 o 
   7   1   4        0.14        2.14      2.45 o 
   8   1   4       73.74       97.64      5.59 o 
   9   1   4      637.73      621.09     12.61 o 
  10   1   4      459.57      452.35     16.44 o 
  11   1   4        0.01        5.81      3.78 o 
  12   1   4        9.23        9.40      4.40 o 
  13   1   4        0.14        4.29      5.99 o 
 -13   2   4       17.27       26.83      6.79 o 
 -12   2   4       21.31       34.21      6.96 o 
 -11   2   4      123.57      110.05     10.77 o 
 -10   2   4       14.20        7.29      4.39 o 
  -9   2   4      172.67      153.49      7.15 o 
  -8   2   4       20.92       19.06      3.45 o 
  -7   2   4       99.24       93.54      4.93 o 
  -6   2   4       97.90       83.30      4.85 o 
  -5   2   4        7.90       15.60      2.32 o 
  -4   2   4       91.90      103.90      5.06 o 
  -3   2   4        1.79        2.06      1.36 o 
  -2   2   4     1170.07     1045.86     20.95 o 
  -1   2   4      380.21      348.28      6.52 o 
   0   2   4     9797.51     9567.25     66.21 o 
   1   2   4      121.20      127.19      3.60 o 
   2   2   4      141.36      159.59      5.18 o 
   3   2   4       64.09       91.21      3.64 o 
   4   2   4      661.81      657.91     11.06 o 
   5   2   4       48.76       56.19      3.56 o 
   6   2   4       17.35       21.92      3.19 o 
   7   2   4        2.12        8.42      2.64 o 
   8   2   4       91.08      105.22      7.35 o 
   9   2   4      283.13      296.62     12.21 o 
  10   2   4        1.66        4.04      4.12 o 
  11   2   4        5.58       11.57      4.45 o 
  12   2   4        0.56        4.18      4.40 o 
  13   2   4        0.57       -0.21      5.96 o 
 -12   3   4       30.98       34.14      7.20 o 
 -11   3   4       29.53       23.42      6.25 o 
 -10   3   4       34.66       31.02      6.18 o 
  -9   3   4       13.41        0.60      4.32 o 
  -8   3   4       62.87       65.88      7.08 o 
  -7   3   4      174.34      175.20     16.48 o 
  -6   3   4      591.22      552.86     11.19 o 
  -5   3   4      154.73      183.11      6.43 o 
  -4   3   4        2.30       -0.81      1.57 o 
  -3   3   4     2238.90     2396.53     25.04 o 
  -2   3   4        0.20       -0.70      1.33 o 
  -1   3   4       97.42      107.72      3.78 o 
   0   3   4     1468.19     1517.22     18.98 o 
   1   3   4      281.23      297.73      7.60 o 
   2   3   4        5.68        2.44      1.76 o 
   3   3   4        1.40        0.74      1.64 o 
   4   3   4       90.74       79.09      4.05 o 
   5   3   4       67.38       68.67      4.15 o 
   6   3   4       42.89       29.42      3.48 o 
   7   3   4        7.51       11.67      3.16 o 
   8   3   4        4.11        1.08      3.07 o 
   9   3   4      287.00      294.39     13.63 o 
  10   3   4      206.24      191.46      9.71 o 
  11   3   4       11.92       18.14      5.16 o 
  12   3   4        2.59       -0.06      6.76 o 
 -12   4   4       45.81       49.11     10.99 o 
 -11   4   4       31.37       25.69      7.11 o 
 -10   4   4       58.46       56.25      8.57 o 
  -9   4   4       42.37       39.34     10.08 o 
  -8   4   4       98.35       84.42      8.44 o 
  -7   4   4       16.06       12.52      4.85 o 
  -6   4   4      479.67      422.34     17.19 o 
  -5   4   4       56.88       53.93      5.87 o 
  -4   4   4       52.37       55.92      5.65 o 
  -3   4   4       11.20        8.31      2.80 o 
  -2   4   4      202.44      203.13      6.84 o 
  -1   4   4      201.19      205.41      6.60 o 
   0   4   4      104.23      125.66      4.58 o 
   1   4   4      344.83      377.95      7.51 o 
   2   4   4       91.07      102.71      4.51 o 
   3   4   4       57.31       55.64      3.98 o 
   4   4   4      414.70      419.41     10.23 o 
   5   4   4        0.08        6.80      2.88 o 
   6   4   4       16.09       11.28      4.07 o 
   7   4   4       14.66       15.57      4.11 o 
   8   4   4      158.36      174.33     11.92 o 
   9   4   4       88.46       82.46      7.09 o 
  10   4   4       11.64        3.73      5.54 o 
  11   4   4        0.00       -8.14      5.43 o 
  12   4   4        3.12       -3.53      8.21 o 
 -11   5   4        2.23        6.84      6.36 o 
 -10   5   4       34.59       43.10      8.19 o 
  -9   5   4        8.53        7.20      5.85 o 
  -8   5   4       85.45       87.25      9.84 o 
  -7   5   4       46.43       49.48      7.23 o 
  -6   5   4      126.51      139.76      9.49 o 
  -5   5   4      101.68      100.45      8.01 o 
  -4   5   4      172.09      162.92      9.20 o 
  -3   5   4        3.27        1.26      3.62 o 
  -2   5   4       56.86       62.43      5.77 o 
  -1   5   4      134.64      145.98      6.53 o 
   0   5   4       42.62       40.84      4.90 o 
   1   5   4       68.61       75.97      6.01 o 
   2   5   4        0.20       -0.50      2.72 o 
   3   5   4       44.26       54.84      4.88 o 
   4   5   4       85.52       75.26      6.26 o 
   5   5   4       96.41      101.73      6.50 o 
   6   5   4       15.18       10.93      3.81 o 
   7   5   4        6.28        5.08      3.90 o 
   8   5   4       10.65       18.76      5.63 o 
   9   5   4        0.64       -4.69      4.94 o 
  10   5   4       10.55        1.36      5.85 o 
  11   5   4        9.99        4.94     10.73 o 
 -10   6   4        0.10       -5.26      5.73 o 
  -9   6   4        8.67       10.45      6.45 o 
  -8   6   4       44.09       39.50      7.49 o 
  -7   6   4       34.77       24.09      6.50 o 
  -6   6   4       50.93       51.93      7.48 o 
  -5   6   4       73.72       87.48      8.31 o 
  -4   6   4       29.37       30.10      8.33 o 
  -3   6   4        0.07       -3.47      4.39 o 
  -2   6   4       13.74       11.65      5.64 o 
  -1   6   4       28.30       44.02      7.22 o 
   0   6   4       24.43       12.71      5.41 o 
   1   6   4      135.64      137.39      8.46 o 
   2   6   4        2.10        3.56      5.75 o 
   3   6   4       53.20       54.49      6.34 o 
   4   6   4        9.70        7.57      4.28 o 
   5   6   4       19.16       32.74      5.72 o 
   6   6   4        6.95       12.99      4.89 o 
   7   6   4       14.71       10.98      7.52 o 
   8   6   4       16.28        9.96      5.98 o 
   9   6   4        3.25        5.75      7.14 o 
  -8   7   4       23.68       16.33     12.86 o 
  -7   7   4        7.54       20.98      7.61 o 
  -6   7   4        3.48        4.20      7.71 o 
  -5   7   4       93.54      111.11     11.69 o 
  -4   7   4       14.94       21.65      7.25 o 
  -3   7   4       18.18       22.37      7.13 o 
  -2   7   4       71.45       68.96      9.28 o 
  -1   7   4       92.98      122.90     16.64 o 
   0   7   4        1.53        3.54      5.65 o 
   1   7   4        0.00        3.22      5.20 o 
   2   7   4        1.17       -1.00      4.68 o 
   3   7   4        2.28        0.77      5.24 o 
   4   7   4       19.69       17.44      6.33 o 
   5   7   4        8.55        5.34      5.17 o 
   6   7   4        0.21        0.90      9.37 o 
   7   7   4        0.42       -6.38      6.16 o 
   8   7   4        5.53       -0.37     15.03 o 
  -5   8   4       23.56       18.70      8.25 o 
  -4   8   4        0.00       -6.11      6.32 o 
  -3   8   4       40.81       44.69      9.26 o 
  -2   8   4        1.99       -4.13      6.18 o 
  -1   8   4        9.63       12.57      7.50 o 
   0   8   4        7.65        8.55      6.42 o 
   1   8   4       35.56       36.67      9.14 o 
   2   8   4       35.40       25.17      8.71 o 
   3   8   4       32.44       34.74     16.65 o 
   4   8   4       10.08       23.42     15.87 o 
   5   8   4        0.01       10.67     13.92 o 
 -13   1   5        5.65       16.67      5.55 o 
 -12   1   5        5.13       18.94      5.34 o 
 -11   1   5        7.06        8.71      4.42 o 
 -10   1   5       34.88       31.68      4.60 o 
  -9   1   5      220.82      224.54      8.62 o 
  -8   1   5      152.34      137.66      6.22 o 
  -7   1   5      692.77      637.92     11.24 o 
  -6   1   5      458.46      537.20     12.23 o 
  -5   1   5      650.61      600.48     10.85 o 
  -4   1   5       16.37       18.06      2.24 o 
  -3   1   5      104.65      100.17      4.93 o 
  -2   1   5     4602.64     4536.26     38.23 o 
  -1   1   5      320.85      257.68      5.24 o 
   0   1   5     4269.67     4373.03     35.01 o 
   1   1   5       52.68       47.65      3.16 o 
   2   1   5     2091.58     1969.08     19.25 o 
   3   1   5      480.26      444.35      7.84 o 
   4   1   5      181.22      215.84      5.17 o 
   5   1   5     1190.56     1269.13     14.83 o 
   6   1   5       15.24       16.92      3.08 o 
   7   1   5      419.14      402.67      9.59 o 
   8   1   5       65.19       73.03      5.09 o 
   9   1   5        0.40        2.08      3.41 o 
  10   1   5        2.68        7.96      3.78 o 
  11   1   5        3.75        6.05      3.95 o 
  12   1   5        1.64        2.03      4.04 o 
  13   1   5        8.88       16.99      6.07 o 
 -13   2   5        4.06       10.31      6.03 o 
 -12   2   5        7.21       16.21      6.08 o 
 -11   2   5        0.42        0.74      4.69 o 
 -10   2   5       40.61       49.98      6.70 o 
  -9   2   5      158.43      180.32      8.83 o 
  -8   2   5       36.49       42.37      4.19 o 
  -7   2   5       18.13       19.20      3.00 o 
  -6   2   5       58.12       45.17      3.50 o 
  -5   2   5       29.75       37.70      3.03 o 
  -4   2   5      476.32      428.58      7.38 o 
  -3   2   5     1204.94     1195.97     15.32 o 
  -2   2   5       17.41       17.68      3.02 o 
  -1   2   5      441.88      367.60      6.97 o 
   0   2   5     2776.60     2731.74     22.56 o 
   1   2   5       17.70       11.96      2.11 o 
   2   2   5      707.97      650.88     10.55 o 
   3   2   5      259.20      240.89      6.35 o 
   4   2   5     1513.51     1511.71     16.52 o 
   5   2   5        1.65        4.81      2.04 o 
   6   2   5      174.21      158.00      8.09 o 
   7   2   5      259.75      227.03      7.32 o 
   8   2   5       25.98       36.00      4.34 o 
   9   2   5        1.06        2.96      3.23 o 
  10   2   5       99.64      104.34      6.82 o 
  11   2   5        2.20        2.22      4.15 o 
  12   2   5        0.00        2.00      4.95 o 
  13   2   5        4.51       13.82      6.82 o 
 -12   3   5        2.72       11.15      9.05 o 
 -11   3   5        5.69        3.67      4.92 o 
 -10   3   5       90.01       84.00      8.55 o 
  -9   3   5        9.83       13.11      5.23 o 
  -8   3   5      273.09      254.28     11.34 o 
  -7   3   5       30.69       28.46      6.54 o 
  -6   3   5      647.47      588.71     14.85 o 
  -5   3   5       69.75       61.01      3.58 o 
  -4   3   5        1.91        4.35      1.69 o 
  -3   3   5       49.82       44.46      2.51 o 
  -2   3   5       12.14        9.76      3.01 o 
  -1   3   5        4.91        6.44      1.87 o 
   0   3   5       29.04       29.96      2.54 o 
   1   3   5      367.13      438.83      7.57 o 
   2   3   5      967.29      990.09     13.87 o 
   3   3   5       17.60       25.41      2.65 o 
   4   3   5      974.32     1052.32     13.97 o 
   5   3   5      318.86      324.34      7.75 o 
   6   3   5       31.37       29.32      3.46 o 
   7   3   5        1.56        2.49      2.72 o 
   8   3   5       56.25       54.72      5.08 o 
   9   3   5       16.91       16.16      4.64 o 
  10   3   5        0.19       -1.81      4.80 o 
  11   3   5        5.17        7.53      5.89 o 
  12   3   5        0.30       -2.89      5.75 o 
 -12   4   5        0.00        9.87      6.33 o 
 -11   4   5        0.17       13.61      6.28 o 
 -10   4   5        0.01        4.86      5.67 o 
  -9   4   5        0.45        2.30      4.78 o 
  -8   4   5      162.18      159.33     10.30 o 
  -7   4   5        7.21        5.89      4.50 o 
  -6   4   5      255.78      258.08     22.25 o 
  -5   4   5     1082.36      984.66     19.99 o 
  -4   4   5        2.08       -3.67      2.93 o 
  -3   4   5      222.96      239.94      9.28 o 
  -2   4   5       57.87       61.52      5.65 o 
  -1   4   5      231.68      285.09      8.65 o 
   0   4   5        5.81        1.61      2.09 o 
   1   4   5      202.10      202.78      8.29 o 
   2   4   5       73.99       57.40      3.68 o 
   3   4   5      195.73      220.75      6.30 o 
   4   4   5      262.77      272.62      8.29 o 
   5   4   5       32.94       38.19      4.43 o 
   6   4   5       37.99       42.58      6.39 o 
   7   4   5        4.75       -0.48      3.08 o 
   8   4   5       39.61       41.33      6.38 o 
   9   4   5        0.85       -2.04      4.47 o 
  10   4   5        1.50       -5.22      5.07 o 
  11   4   5       16.47       10.94      6.38 o 
 -11   5   5        0.77        1.63      5.98 o 
 -10   5   5        2.36        2.08      6.02 o 
  -9   5   5       26.85       25.95      6.98 o 
  -8   5   5        0.58       -0.57      4.87 o 
  -7   5   5      304.74      312.65     24.54 o 
  -6   5   5      402.87      396.37     22.93 o 
  -5   5   5        5.18        4.77      4.28 o 
  -4   5   5       39.42       39.25      6.33 o 
  -3   5   5      186.38      190.45     17.44 o 
  -2   5   5       86.14      118.66     15.45 o 
  -1   5   5       56.06       58.74      5.59 o 
   0   5   5       16.96       19.76      3.79 o 
   1   5   5       54.23       49.76      6.67 o 
   2   5   5       11.08       14.30      3.79 o 
   3   5   5       73.53       81.45      6.77 o 
   4   5   5       81.94       77.70      5.71 o 
   5   5   5        3.32        8.45      3.90 o 
   6   5   5       50.44       40.91      5.81 o 
   7   5   5       16.89       19.05      6.63 o 
   8   5   5        0.03       -2.81      4.77 o 
   9   5   5        1.38       -1.49      5.11 o 
  10   5   5        5.27        1.67      5.97 o 
  11   5   5        1.35        0.62      6.83 o 
  -9   6   5        1.68       -7.54      5.03 o 
  -8   6   5       12.35       16.39      8.88 o 
  -7   6   5       39.77       38.57      7.52 o 
  -6   6   5        9.08        3.04      5.60 o 
  -5   6   5       54.74       65.41      8.66 o 
  -4   6   5       11.09        5.85      6.67 o 
  -3   6   5        1.22        2.23      4.80 o 
  -2   6   5       44.02       58.43     10.67 o 
  -1   6   5       67.61       78.18      8.64 o 
   0   6   5      118.91      109.51     10.37 o 
   1   6   5       78.51      106.26     17.50 o 
   2   6   5        0.24       -3.22      3.20 o 
   3   6   5      162.27      131.69      9.45 o 
   4   6   5       66.89       70.97      7.74 o 
   5   6   5       25.17       15.97      5.55 o 
   6   6   5       21.91       12.55     11.39 o 
   7   6   5        8.53       20.90      7.62 o 
   8   6   5       46.31       48.49      7.64 o 
   9   6   5       11.36       14.88      6.35 o 
  -8   7   5        5.72       14.84     11.41 o 
  -7   7   5       27.79       33.60      8.91 o 
  -6   7   5       15.54       11.65      9.56 o 
  -5   7   5        2.84        6.79      6.59 o 
  -4   7   5       75.21       66.27     10.00 o 
  -3   7   5        1.67        1.91      5.58 o 
  -2   7   5       15.05       17.76      6.46 o 
  -1   7   5       77.34       75.37      9.50 o 
   0   7   5       43.75       51.57      8.45 o 
   1   7   5        0.05       -0.96      6.05 o 
   2   7   5       15.99       28.73      8.71 o 
   3   7   5       43.71       37.65      9.38 o 
   4   7   5      212.64      258.78     29.14 o 
   5   7   5      115.67       96.80     10.04 o 
   6   7   5        0.02        0.34      5.41 o 
   7   7   5        5.68        5.23      7.44 o 
   8   7   5       16.28       27.14     10.43 o 
  -5   8   5        0.00       -0.67      7.02 o 
  -4   8   5        2.26        6.03      7.40 o 
  -3   8   5        2.75        0.92      6.27 o 
  -2   8   5        0.25       -1.56      6.02 o 
  -1   8   5        2.45       -4.33      6.05 o 
   0   8   5        1.01       -1.11      7.50 o 
   1   8   5        0.55        1.05      7.25 o 
   2   8   5        1.79       -2.48      7.36 o 
   3   8   5        5.59        9.41      8.09 o 
   4   8   5        0.29        3.51     12.36 o 
   5   8   5        3.41      -12.49     10.67 o 
 -13   0   6        0.08        8.34      7.89 o 
 -12   0   6       14.02       21.93      9.50 o 
 -11   0   6      176.00      187.53     22.31 o 
 -10   0   6      228.53      195.41     11.67 o 
  -9   0   6       84.88       74.61     10.53 o 
  -8   0   6      135.26      142.65      9.70 o 
  -7   0   6       57.31       66.17      6.34 o 
  -6   0   6      185.32      164.44      8.01 o 
  -5   0   6      175.06      170.31      7.50 o 
  -4   0   6        1.68        1.58      3.10 o 
  -3   0   6      543.60      518.86     10.88 o 
  -2   0   6      758.45      628.29     17.02 o 
  -1   0   6       25.79       29.71      3.05 o 
   0   0   6       72.83       75.24      3.49 o 
   1   0   6      685.39      728.23     11.37 o 
   2   0   6      197.25      261.44      6.43 o 
   3   0   6     1314.70     1183.49     17.49 o 
   4   0   6     1984.27     2015.12     27.04 o 
   5   0   6      119.42      125.83      6.60 o 
   6   0   6     1610.16     1649.45     26.20 o 
   7   0   6      277.63      238.31     16.73 o 
   8   0   6      403.09      361.50     12.91 o 
   9   0   6      750.52      817.19     20.72 o 
  10   0   6       98.46      101.58     11.77 o 
  11   0   6        0.53        3.44      6.82 o 
  12   0   6        0.17       -1.54      9.35 o 
  13   0   6       10.05       11.27     12.56 o 
 -13   1   6        0.01       10.81      5.23 o 
 -12   1   6        0.00        9.99      4.70 o 
 -11   1   6      173.11      151.83     11.48 o 
 -10   1   6       10.53       10.08      4.43 o 
  -9   1   6       89.10       83.65      5.74 o 
  -8   1   6       23.79       22.74      3.60 o 
  -7   1   6      378.68      386.77      8.80 o 
  -6   1   6      150.70      151.81      8.23 o 
  -5   1   6       51.54       73.85      4.49 o 
  -4   1   6        0.80        6.36      1.88 o 
  -3   1   6      101.50       94.10      3.57 o 
  -2   1   6      645.87      642.04      9.56 o 
  -1   1   6      140.76      141.85      4.12 o 
   0   1   6      898.80      923.44     13.28 o 
   1   1   6       84.86       61.56      3.22 o 
   2   1   6      500.58      499.99      9.03 o 
   3   1   6      523.54      479.72      7.83 o 
   4   1   6      572.44      672.52      9.51 o 
   5   1   6      267.02      290.41     11.34 o 
   6   1   6      283.50      312.89      7.37 o 
   7   1   6      412.08      398.08      8.98 o 
   8   1   6      123.42      157.09      9.16 o 
   9   1   6       43.16       48.42      5.58 o 
  10   1   6       14.00       16.25      4.12 o 
  11   1   6        0.25        1.61      3.66 o 
  12   1   6       12.15       16.95      5.85 o 
  13   1   6        2.54        8.21      5.53 o 
 -13   2   6       10.19       17.71      6.46 o 
 -12   2   6       12.05       18.73      6.35 o 
 -11   2   6        4.88       13.82      5.66 o 
 -10   2   6       32.41       25.27      5.09 o 
  -9   2   6       60.11       53.49      5.92 o 
  -8   2   6        0.00       -1.28      3.33 o 
  -7   2   6        0.76       -2.03      2.56 o 
  -6   2   6        3.93        2.53      2.24 o 
  -5   2   6        2.46        1.72      2.36 o 
  -4   2   6       41.85       65.70      3.26 o 
  -3   2   6     4061.87     4112.13     37.76 o 
  -2   2   6      413.06      347.23      7.37 o 
  -1   2   6      572.63      598.42      9.45 o 
   0   2   6        0.21        1.40      1.28 o 
   1   2   6      539.44      544.83      9.91 o 
   2   2   6      521.51      516.50      9.02 o 
   3   2   6     3682.41     3722.75     31.01 o 
   4   2   6       31.94       30.41      2.73 o 
   5   2   6       37.21       37.08      3.22 o 
   6   2   6        0.86        0.80      2.23 o 
   7   2   6      129.44      137.00      8.47 o 
   8   2   6       20.26       21.42      3.86 o 
   9   2   6        0.71       -0.58      3.19 o 
  10   2   6       33.95       28.39      5.50 o 
  11   2   6        9.09        4.83      4.76 o 
  12   2   6       13.99        6.26      5.38 o 
 -12   3   6        8.07        6.85      5.78 o 
 -11   3   6       13.60        8.59      5.01 o 
 -10   3   6       94.08      102.19      9.31 o 
  -9   3   6       67.93       64.68      7.63 o 
  -8   3   6      102.88       97.23     12.62 o 
  -7   3   6       40.98       37.68      7.15 o 
  -6   3   6       21.08       22.04      5.90 o 
  -5   3   6       56.88       39.75      4.74 o 
  -4   3   6       22.37       44.59      6.96 o 
  -3   3   6      138.53      168.13      7.06 o 
  -2   3   6     2169.15     2185.41     23.80 o 
  -1   3   6     7654.48     7529.40     59.36 o 
   0   3   6      275.06      314.71      6.43 o 
   1   3   6      904.30     1004.75     12.40 o 
   2   3   6        0.85       -1.82      1.62 o 
   3   3   6        3.93        0.27      1.75 o 
   4   3   6      107.65       78.36      4.25 o 
   5   3   6        0.25        2.53      2.18 o 
   6   3   6      111.11       75.30      4.81 o 
   7   3   6       73.56       89.22      5.47 o 
   8   3   6        0.42        6.71      3.92 o 
   9   3   6      106.64      110.70      8.91 o 
  10   3   6        0.27       -2.61      4.88 o 
  11   3   6        2.25        9.73      6.07 o 
  12   3   6        1.09       -1.90      6.84 o 
 -11   4   6       23.72       21.88      6.87 o 
 -10   4   6       18.08       15.66      6.38 o 
  -9   4   6        0.23       -4.99      4.65 o 
  -8   4   6       23.22       14.26      5.42 o 
  -7   4   6       20.59       19.27      5.60 o 
  -6   4   6       52.63       59.01      6.73 o 
  -5   4   6      401.80      352.34     12.08 o 
  -4   4   6       12.16       14.20      4.03 o 
  -3   4   6      129.14      136.91     10.59 o 
  -2   4   6       17.73       18.66      4.20 o 
  -1   4   6     1587.92     1651.19     17.73 o 
   0   4   6      192.36      157.11      5.31 o 
   1   4   6       35.55       37.91      3.20 o 
   2   4   6        3.41        1.05      1.95 o 
   3   4   6       36.60       36.76      3.49 o 
   4   4   6      539.96      576.89     13.81 o 
   5   4   6      339.80      380.63     11.21 o 
   6   4   6      123.67       97.24      8.72 o 
   7   4   6       83.83       98.89      7.78 o 
   8   4   6       10.00       11.61      5.21 o 
   9   4   6       32.45       33.88      6.72 o 
  10   4   6        4.93        0.60      5.54 o 
  11   4   6        0.36       -7.47      7.98 o 
 -11   5   6       17.12       11.32      7.28 o 
 -10   5   6        3.71       -2.62      5.86 o 
  -9   5   6        0.00       -2.24      5.36 o 
  -8   5   6       62.11       42.06      7.54 o 
  -7   5   6      409.57      419.17     15.20 o 
  -6   5   6        3.79        3.93      4.63 o 
  -5   5   6       11.21       14.25      6.12 o 
  -4   5   6        1.80        3.34      3.85 o 
  -3   5   6        5.59        0.96      3.99 o 
  -2   5   6       44.47       24.99      4.60 o 
  -1   5   6        4.46        2.25      3.21 o 
   0   5   6        0.05        3.19      3.05 o 
   1   5   6       50.81       38.45      4.77 o 
   2   5   6       38.82       41.60      4.96 o 
   3   5   6        3.07        1.64      2.72 o 
   4   5   6      102.79      116.40      7.55 o 
   5   5   6        0.40       -2.44      3.29 o 
   6   5   6       99.69      105.35     16.14 o 
   7   5   6        0.07        2.88      5.14 o 
   8   5   6       57.17       57.03      7.51 o 
   9   5   6        9.45        6.25      5.94 o 
  10   5   6       25.03       17.88      9.22 o 
  -9   6   6        0.23        2.26      6.01 o 
  -8   6   6        1.02       -6.35      5.61 o 
  -7   6   6        1.67       -2.55      8.51 o 
  -6   6   6        4.54       -0.04      4.93 o 
  -5   6   6       38.81       31.56      6.40 o 
  -4   6   6        2.35        2.32      5.25 o 
  -3   6   6       10.07       -2.27      4.74 o 
  -2   6   6      106.09      111.47     12.83 o 
  -1   6   6        3.93        5.46      4.79 o 
   0   6   6        0.32        7.14      4.74 o 
   1   6   6        0.13        2.09      4.60 o 
   2   6   6       32.27       34.45      6.29 o 
   3   6   6       14.84       14.31      5.46 o 
   4   6   6        1.10        5.73      4.76 o 
   5   6   6       33.37       47.74      7.40 o 
   6   6   6        8.77        4.14      4.85 o 
   7   6   6        6.26       17.07      6.64 o 
   8   6   6       38.14       52.55      7.94 o 
   9   6   6       21.25       15.76      6.47 o 
  -7   7   6        2.43       -0.47      6.81 o 
  -6   7   6        0.70       -2.46      8.19 o 
  -5   7   6       26.89       23.15      8.49 o 
  -4   7   6       31.56       38.63      8.77 o 
  -3   7   6       53.26       75.08     13.99 o 
  -2   7   6        3.71        8.74      6.10 o 
  -1   7   6       29.56       50.83      8.68 o 
   0   7   6       10.07       20.93      6.77 o 
   1   7   6        2.53       10.53      7.31 o 
   2   7   6       10.32       -1.24      6.15 o 
   3   7   6       28.37       17.05     10.73 o 
   4   7   6       28.80       25.39      8.47 o 
   5   7   6       16.54        6.35      7.70 o 
   6   7   6        5.82        0.58      5.27 o 
   7   7   6        0.00       -3.94      5.34 o 
  -5   8   6       12.16        1.96      7.38 o 
  -4   8   6       27.67       50.63     19.17 o 
  -3   8   6        7.07        0.17      6.71 o 
  -2   8   6       24.28       23.18      9.71 o 
  -1   8   6        2.55        1.36      8.31 o 
   0   8   6        0.78        2.99      7.84 o 
   1   8   6        6.63        6.14      8.05 o 
   2   8   6       57.73       31.55      9.60 o 
   3   8   6       71.81       68.98     20.43 o 
   4   8   6       27.41       23.24      9.58 o 
 -13   1   7       38.50       47.24     10.46 o 
 -12   1   7       16.92       21.37      5.59 o 
 -11   1   7       15.00       25.29      5.27 o 
 -10   1   7        7.01        8.64      4.18 o 
  -9   1   7        5.17        4.70      3.75 o 
  -8   1   7       58.99       56.56      4.72 o 
  -7   1   7      107.49       93.74      5.09 o 
  -6   1   7      225.96      218.79      6.48 o 
  -5   1   7      429.73      475.35      8.69 o 
  -4   1   7     1056.74     1101.61     13.16 o 
  -3   1   7     1284.07     1263.00     13.50 o 
  -2   1   7      111.92       86.96      4.91 o 
  -1   1   7       62.87       78.65      3.11 o 
   0   1   7        1.01        1.69      1.50 o 
   1   1   7      376.40      333.36      6.42 o 
   2   1   7       30.85       17.82      2.28 o 
   3   1   7      518.79      463.79      7.11 o 
   4   1   7        5.79        7.67      2.00 o 
   5   1   7       86.20       71.22      4.24 o 
   6   1   7      121.54      122.51      7.03 o 
   7   1   7      281.13      290.50      7.86 o 
   8   1   7      404.79      408.19      9.91 o 
   9   1   7      951.96      939.56     16.03 o 
  10   1   7      130.09      125.67      8.24 o 
  11   1   7        0.16       -2.90      4.19 o 
  12   1   7       42.10       40.11      6.73 o 
  13   1   7        1.22       -3.09      5.89 o 
 -12   2   7        4.03        2.29      5.45 o 
 -11   2   7       34.28       34.28      6.99 o 
 -10   2   7       12.65       14.45      4.71 o 
  -9   2   7      142.92      124.72      7.93 o 
  -8   2   7       16.66       19.32      4.34 o 
  -7   2   7      148.26      177.34      7.96 o 
  -6   2   7      104.50       76.19      5.47 o 
  -5   2   7       42.72       34.63      3.06 o 
  -4   2   7      101.32       91.60      8.26 o 
  -3   2   7     1204.36     1183.66     15.97 o 
  -2   2   7     1000.77      979.45     13.62 o 
  -1   2   7     4135.50     4052.88     36.37 o 
   0   2   7     1034.81     1093.05     11.71 o 
   1   2   7     1573.19     1447.62     16.61 o 
   2   2   7       83.65       58.71      3.77 o 
   3   2   7      159.49      154.69      5.86 o 
   4   2   7        0.92       -1.21      1.58 o 
   5   2   7        5.75       11.46      2.40 o 
   6   2   7       15.16        8.64      2.60 o 
   7   2   7       38.02       33.96      3.96 o 
   8   2   7        2.22        4.74      3.78 o 
   9   2   7       48.69       48.49      6.16 o 
  10   2   7        2.39        3.30      4.55 o 
  11   2   7       15.32       16.77      5.67 o 
  12   2   7        5.81        2.28      5.35 o 
 -12   3   7        0.18        5.62      5.98 o 
 -11   3   7        1.58        0.77      5.36 o 
 -10   3   7        4.06       10.16      5.26 o 
  -9   3   7       70.96       80.58      8.41 o 
  -8   3   7       38.50       46.54      6.65 o 
  -7   3   7       89.75       71.45      7.20 o 
  -6   3   7        9.07       13.65      4.30 o 
  -5   3   7      412.29      405.28     10.13 o 
  -4   3   7       54.51       48.85      4.30 o 
  -3   3   7       27.02       28.37      3.43 o 
  -2   3   7      553.22      435.63      9.53 o 
  -1   3   7      402.63      515.46      8.98 o 
   0   3   7       10.92       17.39      2.26 o 
   1   3   7        6.99        4.10      1.86 o 
   2   3   7       74.25       69.93      3.72 o 
   3   3   7        7.61        5.66      2.47 o 
   4   3   7      266.95      246.26      6.65 o 
   5   3   7      136.47      139.31      8.47 o 
   6   3   7        1.87        5.00      3.05 o 
   7   3   7        4.96        6.34      4.50 o 
   8   3   7       51.40       52.99      6.43 o 
   9   3   7        4.92        3.79      4.86 o 
  10   3   7        1.93        3.79      5.47 o 
  11   3   7        1.44       -4.13      6.46 o 
  12   3   7        0.03      -12.53      9.46 o 
 -11   4   7        0.01       -0.17      7.21 o 
 -10   4   7        8.52        9.84      5.88 o 
  -9   4   7       54.58       52.16      8.97 o 
  -8   4   7      145.91      130.05     15.04 o 
  -7   4   7        4.03        7.27      5.71 o 
  -6   4   7       46.57       47.54      7.57 o 
  -5   4   7      395.14      407.08     13.01 o 
  -4   4   7      244.97      260.99     12.77 o 
  -3   4   7        9.05       16.14      4.36 o 
  -2   4   7        1.88       -0.72      3.15 o 
  -1   4   7      286.82      309.89      8.28 o 
   0   4   7      239.36      241.96      6.28 o 
   1   4   7        0.39        7.04      2.23 o 
   2   4   7        4.32        4.58      2.30 o 
   3   4   7        4.99       -1.90      2.07 o 
   4   4   7        6.59        9.76      3.14 o 
   5   4   7      132.32      126.13      7.78 o 
   6   4   7       30.95       46.18      5.75 o 
   7   4   7       91.33       95.57      8.06 o 
   8   4   7        2.93        1.09      4.77 o 
   9   4   7        4.34        6.18      5.20 o 
  10   4   7        7.72        4.17      5.59 o 
  11   4   7        0.71        3.17      6.25 o 
 -10   5   7        0.10       -3.49      5.80 o 
  -9   5   7        0.34       -7.53      7.19 o 
  -8   5   7       17.38       11.04      5.67 o 
  -7   5   7        4.95        0.73      5.16 o 
  -6   5   7      128.08      124.37      9.50 o 
  -5   5   7        0.03       -3.87      3.88 o 
  -4   5   7       73.20       75.78      7.26 o 
  -3   5   7      181.47      176.59     11.09 o 
  -2   5   7       51.15       54.94      8.64 o 
  -1   5   7        4.07        6.88      3.56 o 
   0   5   7       53.11       46.45      5.23 o 
   1   5   7        2.10        0.91      3.73 o 
   2   5   7        2.51        5.56      3.87 o 
   3   5   7       61.67       57.56      5.66 o 
   4   5   7        0.78       -1.97      3.85 o 
   5   5   7      299.42      282.79     11.18 o 
   6   5   7       88.12      100.51      8.05 o 
   7   5   7       81.54       75.41      9.30 o 
   8   5   7       34.58       17.86      6.17 o 
   9   5   7       40.46       24.72      6.54 o 
  10   5   7       28.54       19.45     10.91 o 
  -9   6   7        6.78        7.32      6.84 o 
  -8   6   7       11.62       10.58      6.28 o 
  -7   6   7        0.04       -1.23      5.18 o 
  -6   6   7       31.90       22.08      6.40 o 
  -5   6   7       25.99       22.80      7.85 o 
  -4   6   7      150.81      141.90     14.76 o 
  -3   6   7       54.33       58.39      8.70 o 
  -2   6   7        8.70       10.66      5.38 o 
  -1   6   7       95.22       88.73     10.95 o 
   0   6   7       47.08       56.15      9.55 o 
   1   6   7        1.59       -2.12      6.90 o 
   2   6   7       23.72       28.20      8.09 o 
   3   6   7      182.62      200.07     15.30 o 
   4   6   7        4.32        1.76      5.36 o 
   5   6   7       41.00       34.72      8.31 o 
   6   6   7        4.70        6.42      5.44 o 
   7   6   7        0.98        2.73      5.87 o 
   8   6   7       16.95       22.51      6.79 o 
   9   6   7        0.01       -4.66      5.68 o 
  -7   7   7        3.82        0.13      6.95 o 
  -6   7   7        3.95        4.27      8.43 o 
  -5   7   7        0.01       -8.97      6.04 o 
  -4   7   7        2.13       15.04      7.30 o 
  -3   7   7       57.19       57.53      9.33 o 
  -2   7   7       20.77        8.12      6.55 o 
  -1   7   7       10.10       -0.14      8.91 o 
   0   7   7       15.20        9.99      7.52 o 
   1   7   7       27.09       23.65      8.91 o 
   2   7   7        0.60       -2.21      6.47 o 
   3   7   7        3.25       -7.43      8.33 o 
   4   7   7        5.46       -0.99      6.10 o 
   5   7   7        8.09        9.07      7.59 o 
   6   7   7        8.84        5.41      7.14 o 
   7   7   7        5.86       13.70      6.68 o 
  -4   8   7        4.20        1.23      9.10 o 
  -3   8   7        0.01       13.61      9.69 o 
  -2   8   7        2.65        4.87      8.87 o 
  -1   8   7        1.75        0.26      7.36 o 
   0   8   7        0.07        0.51      7.75 o 
   1   8   7       14.65        3.45      8.65 o 
   2   8   7        0.09       -2.23      7.74 o 
   3   8   7        0.69       12.40      8.69 o 
   4   8   7       17.53        6.50      9.37 o 
 -13   0   8        0.05        5.50     14.51 o 
 -12   0   8       34.93       28.08      8.86 o 
 -11   0   8        0.08        1.63      7.81 o 
 -10   0   8       29.46       22.93      7.87 o 
  -9   0   8      363.28      408.82     20.68 o 
  -8   0   8        0.39        1.52      4.29 o 
  -7   0   8      305.33      271.37     11.01 o 
  -6   0   8      655.27      664.67     18.67 o 
  -5   0   8      989.68      965.29     18.60 o 
  -4   0   8       69.59       61.49      5.01 o 
  -3   0   8      808.47      808.64     19.16 o 
  -2   0   8      159.39      197.27      6.58 o 
  -1   0   8      147.38      162.64      5.73 o 
   0   0   8      135.98      190.01      8.26 o 
   1   0   8     2136.94     1920.41     24.39 o 
   2   0   8     1717.94     1542.71     26.21 o 
   3   0   8     6031.92     6309.04     66.59 o 
   4   0   8      939.84      945.00     19.10 o 
   5   0   8       83.11       85.34      6.47 o 
   6   0   8      137.28      145.88     10.85 o 
   7   0   8     2361.85     2205.96     34.11 o 
   8   0   8      144.60      118.94      8.85 o 
   9   0   8      260.96      282.77     23.78 o 
  10   0   8        2.40       -4.68      6.33 o 
  11   0   8        1.77       -8.15      6.04 o 
  12   0   8       10.79       12.65      9.00 o 
 -13   1   8       35.78       47.01      8.10 o 
 -12   1   8        3.83        4.86      5.81 o 
 -11   1   8       64.15       69.67      8.29 o 
 -10   1   8      307.42      310.16     11.27 o 
  -9   1   8      321.79      297.92     10.46 o 
  -8   1   8      344.34      362.61     10.69 o 
  -7   1   8        3.34        3.92      3.16 o 
  -6   1   8       17.70       17.02      2.98 o 
  -5   1   8       17.35       12.89      2.56 o 
  -4   1   8       15.38       11.62      4.19 o 
  -3   1   8      568.59      539.09      8.95 o 
  -2   1   8      656.92      612.32      8.17 o 
  -1   1   8       25.65       31.78      2.09 o 
   0   1   8      190.75      216.82      5.71 o 
   1   1   8      689.38      752.61     12.73 o 
   2   1   8      658.53      677.42     10.43 o 
   3   1   8        1.95        3.77      1.60 o 
   4   1   8       88.91       79.42      3.72 o 
   5   1   8       83.06       94.27      4.52 o 
   6   1   8       88.98       84.62      5.23 o 
   7   1   8      270.16      276.34     11.43 o 
   8   1   8       13.96       11.92      4.52 o 
   9   1   8      223.04      243.52     10.20 o 
  10   1   8       35.10       30.64      5.64 o 
  11   1   8        0.08       -0.16      4.67 o 
  12   1   8       14.62       22.88      6.92 o 
 -12   2   8       21.07       13.30      6.14 o 
 -11   2   8        0.49       -0.11      5.15 o 
 -10   2   8        0.55        4.28      4.22 o 
  -9   2   8        0.05        3.10      3.85 o 
  -8   2   8       91.99       89.91      6.72 o 
  -7   2   8        2.35       -1.85      3.05 o 
  -6   2   8      121.20      115.70      6.45 o 
  -5   2   8        6.49        5.61      2.64 o 
  -4   2   8       18.66       13.29      3.00 o 
  -3   2   8      192.86      153.34      6.01 o 
  -2   2   8      199.45      189.99      6.52 o 
  -1   2   8     1832.43     1789.44     20.00 o 
   0   2   8       34.65       35.05      2.39 o 
   1   2   8      164.43      171.92      5.26 o 
   2   2   8      261.98      240.52      6.44 o 
   3   2   8      405.18      386.20      7.06 o 
   4   2   8      278.35      284.19      6.56 o 
   5   2   8       31.87       53.59      4.55 o 
   6   2   8        7.08        6.53      2.85 o 
   7   2   8       32.81       35.57      4.84 o 
   8   2   8        0.08       -3.45      3.75 o 
   9   2   8        0.34       -1.51      4.22 o 
  10   2   8       14.68       15.82      5.07 o 
  11   2   8        3.18        1.20      4.87 o 
  12   2   8        9.69        3.77      5.46 o 
 -12   3   8        0.07        9.26      6.12 o 
 -11   3   8        0.12       -0.51      5.15 o 
 -10   3   8       12.12        5.79      5.07 o 
  -9   3   8       13.48       11.12      5.57 o 
  -8   3   8      166.93      154.03     18.80 o 
  -7   3   8      718.05      713.14     17.73 o 
  -6   3   8      839.94      816.26     18.17 o 
  -5   3   8      119.26      139.72     14.35 o 
  -4   3   8      372.71      345.67     15.19 o 
  -3   3   8     1878.25     2011.45     23.92 o 
  -2   3   8      540.22      617.22     16.20 o 
  -1   3   8        0.40        5.87      5.81 o 
   0   3   8      165.22      138.16      4.50 o 
   1   3   8      255.88      317.16     11.31 o 
   2   3   8      280.41      331.89      7.01 o 
   3   3   8        0.24       -0.74      2.07 o 
   4   3   8      116.73      112.94      6.95 o 
   5   3   8       20.32       32.23      4.04 o 
   6   3   8       50.39       52.64      5.12 o 
   7   3   8      126.78      140.53      7.78 o 
   8   3   8       23.52       32.01      5.36 o 
   9   3   8       57.35       64.46      7.82 o 
  10   3   8       20.86       10.48      7.91 o 
  11   3   8        0.01       -4.25      5.41 o 
  12   3   8        2.20       10.90      7.36 o 
 -11   4   8        6.84        6.45      5.85 o 
 -10   4   8        0.38        4.61      5.20 o 
  -9   4   8        4.92       -0.21      4.96 o 
  -8   4   8       78.56       84.68      8.74 o 
  -7   4   8        9.51        7.41      5.05 o 
  -6   4   8       37.75       31.34      6.18 o 
  -5   4   8       15.34       12.68      4.61 o 
  -4   4   8      252.57      233.77     10.93 o 
  -3   4   8       11.48        7.96      3.80 o 
  -2   4   8        0.11        0.03      3.56 o 
  -1   4   8      631.36      642.22     19.95 o 
   0   4   8      920.82      945.46     15.02 o 
   1   4   8      152.93      183.54      5.87 o 
   2   4   8        6.05        6.44      2.88 o 
   3   4   8        1.02        1.59      2.45 o 
   4   4   8      137.96      169.87      8.95 o 
   5   4   8       47.95       65.29      6.28 o 
   6   4   8        8.47       11.75      4.08 o 
   7   4   8       12.49        9.48      4.54 o 
   8   4   8       70.39       81.31     11.27 o 
   9   4   8        5.75        5.21      5.21 o 
  10   4   8        0.17        2.07      8.27 o 
  11   4   8        1.70      -12.10      8.58 o 
 -10   5   8        0.07       -3.12      6.78 o 
  -9   5   8        0.56       -3.28      5.86 o 
  -8   5   8        4.05       -1.16      4.94 o 
  -7   5   8       60.82       39.49      7.51 o 
  -6   5   8       38.52       38.64      6.81 o 
  -5   5   8      294.24      297.23     24.96 o 
  -4   5   8        4.95       -2.26      4.23 o 
  -3   5   8      166.52      234.81     24.26 o 
  -2   5   8        0.15       -3.31      3.51 o 
  -1   5   8       48.63       44.35      5.27 o 
   0   5   8        6.56        7.53      3.61 o 
   1   5   8       91.38       92.86     10.80 o 
   2   5   8       18.18       34.45      7.85 o 
   3   5   8      211.29      245.81      9.83 o 
   4   5   8      514.37      521.38     14.49 o 
   5   5   8        1.66        1.10      3.70 o 
   6   5   8        1.35       -5.22      3.48 o 
   7   5   8       21.25       15.89      6.69 o 
   8   5   8        0.51       -6.62      4.41 o 
   9   5   8       18.04       14.23      6.25 o 
  10   5   8        0.36       -3.22      7.64 o 
  -9   6   8       11.98       -4.35      7.11 o 
  -8   6   8        5.53        2.72      6.00 o 
  -7   6   8        1.33        2.64      5.86 o 
  -6   6   8        1.07       -0.36      5.34 o 
  -5   6   8       20.51       13.22      5.69 o 
  -4   6   8        5.83        3.74      5.91 o 
  -3   6   8       62.53       79.12     13.44 o 
  -2   6   8       60.29       52.05      8.09 o 
  -1   6   8       70.93       88.69     12.48 o 
   0   6   8        0.83        4.69      6.65 o 
   1   6   8       11.29        9.82      7.61 o 
   2   6   8       95.29       94.67     15.09 o 
   3   6   8      121.67      108.64     16.13 o 
   4   6   8       10.51        6.17     18.67 o 
   5   6   8        0.01        5.45      6.57 o 
   6   6   8       14.05       10.92      5.78 o 
   7   6   8        4.01        7.21      6.35 o 
   8   6   8       44.02       46.39      7.64 o 
  -7   7   8        0.00       -8.70     11.53 o 
  -6   7   8        1.52       10.35      9.53 o 
  -5   7   8        0.98        2.56      7.22 o 
  -4   7   8       10.95        5.64     10.41 o 
  -3   7   8        2.19       -1.57     10.21 o 
  -2   7   8       14.93       22.69      9.45 o 
  -1   7   8        1.91       -3.26      8.52 o 
   0   7   8       27.14       43.21     10.62 o 
   1   7   8      124.96      153.80     19.91 o 
   2   7   8       27.85       30.05      9.12 o 
   3   7   8        2.11        4.21      7.81 o 
   4   7   8        0.74       -0.47      6.59 o 
   5   7   8        0.06       -2.26      6.50 o 
   6   7   8       14.57       10.24      7.94 o 
   7   7   8        1.11       -0.73      7.49 o 
  -4   8   8        1.40       13.13      9.75 o 
  -3   8   8       20.45       25.44     10.76 o 
  -2   8   8        1.83       11.75      9.24 o 
  -1   8   8       14.63       15.93      9.89 o 
   0   8   8       12.65        8.49      8.87 o 
   1   8   8        0.02        1.24      7.75 o 
   2   8   8        4.30        3.53     13.99 o 
   3   8   8        0.80        1.49      8.03 o 
 -12   1   9        2.21        8.75      5.70 o 
 -11   1   9        0.08        1.43      4.32 o 
 -10   1   9        8.94        1.69      4.02 o 
  -9   1   9       74.10       77.81      7.36 o 
  -8   1   9       17.43       17.91      4.24 o 
  -7   1   9       12.75       15.29      3.78 o 
  -6   1   9        0.15        3.76      2.93 o 
  -5   1   9       10.03       10.51      2.53 o 
  -4   1   9      536.17      569.91      9.26 o 
  -3   1   9        4.04        4.07      1.75 o 
  -2   1   9      351.94      394.30      6.60 o 
  -1   1   9       24.48       19.41      2.00 o 
   0   1   9       16.12       22.42      2.97 o 
   1   1   9       86.19       86.40      4.03 o 
   2   1   9      816.41      817.72     16.54 o 
   3   1   9        0.94       -0.75      1.81 o 
   4   1   9       56.21       84.09      3.69 o 
   5   1   9       48.21       72.59      4.80 o 
   6   1   9      473.55      455.32     10.85 o 
   7   1   9        0.78        1.71      3.30 o 
   8   1   9       41.22       64.53      6.13 o 
   9   1   9        0.13        2.44      4.07 o 
  10   1   9        0.03        0.78      4.61 o 
  11   1   9        0.77        2.64      5.29 o 
  12   1   9        3.46       -1.38      5.69 o 
 -12   2   9        1.47        6.11      5.74 o 
 -11   2   9        9.86       10.48      5.86 o 
 -10   2   9        0.30        3.88      4.81 o 
  -9   2   9       90.61       96.08      7.43 o 
  -8   2   9      216.04      228.67     14.28 o 
  -7   2   9       17.76       16.29      4.10 o 
  -6   2   9       84.04       90.03      8.81 o 
  -5   2   9       16.46       11.86      3.16 o 
  -4   2   9      530.62      484.28     10.54 o 
  -3   2   9        1.13        5.21      2.50 o 
  -2   2   9        8.97        5.60      2.51 o 
  -1   2   9      145.41      172.38      4.08 o 
   0   2   9      734.02      744.06      9.32 o 
   1   2   9      491.98      508.54      9.32 o 
   2   2   9      620.99      572.66     10.36 o 
   3   2   9      394.44      340.57      8.31 o 
   4   2   9      233.61      247.27      7.43 o 
   5   2   9        0.06        5.43      3.09 o 
   6   2   9       37.33       31.52      5.40 o 
   7   2   9      120.37      130.36      8.87 o 
   8   2   9       88.78       84.71      7.05 o 
   9   2   9       25.39       20.85      5.12 o 
  10   2   9        4.79       -1.48      4.72 o 
  11   2   9        0.01       -7.00      4.67 o 
  12   2   9        2.23        5.59      6.42 o 
 -12   3   9        2.26        2.02      5.70 o 
 -11   3   9        3.45        8.86      6.09 o 
 -10   3   9        0.86       -0.36      5.26 o 
  -9   3   9       14.68       16.46      5.71 o 
  -8   3   9       90.76       97.46      8.56 o 
  -7   3   9       11.72       14.72      5.10 o 
  -6   3   9      180.16      183.57      9.84 o 
  -5   3   9      229.15      222.26     15.30 o 
  -4   3   9      230.31      228.27      8.01 o 
  -3   3   9       10.60       14.50      3.18 o 
  -2   3   9        1.61        0.15      2.40 o 
  -1   3   9       14.41       13.71      3.28 o 
   0   3   9       13.61        7.56      2.52 o 
   1   3   9      103.69       88.60      4.79 o 
   2   3   9       52.37       61.78      4.34 o 
   3   3   9       24.23       22.57      3.40 o 
   4   3   9       59.18       51.61      4.53 o 
   5   3   9      119.83      122.58      6.57 o 
   6   3   9      125.97      121.47      8.71 o 
   7   3   9      105.23      116.50      9.78 o 
   8   3   9        5.22       10.46      4.59 o 
   9   3   9       65.53       72.65      7.24 o 
  10   3   9        6.64        1.98      6.14 o 
  11   3   9        9.53       14.51     10.35 o 
 -11   4   9        1.17        7.14      6.28 o 
 -10   4   9        8.49        7.13      6.02 o 
  -9   4   9        8.17        6.84      5.56 o 
  -8   4   9      373.59      398.11     14.93 o 
  -7   4   9       63.72       44.93      7.21 o 
  -6   4   9      225.24      261.29     22.72 o 
  -5   4   9        0.14       -0.07      3.98 o 
  -4   4   9        6.78       -2.92      3.66 o 
  -3   4   9      235.20      280.57     10.56 o 
  -2   4   9       26.28       41.94      5.51 o 
  -1   4   9      183.46      187.12     15.65 o 
   0   4   9        4.29        5.63      3.30 o 
   1   4   9      502.16      480.85     12.48 o 
   2   4   9      226.11      229.79     10.11 o 
   3   4   9       24.95       28.27      4.00 o 
   4   4   9       25.55       16.80      3.66 o 
   5   4   9       85.61       77.07      6.80 o 
   6   4   9       15.46       15.49      4.63 o 
   7   4   9       25.36       24.69      5.66 o 
   8   4   9       20.12       22.05      6.08 o 
   9   4   9        3.25        6.93      7.81 o 
  10   4   9        7.26       -1.71      5.68 o 
  11   4   9        0.92       -6.22      7.17 o 
 -10   5   9        1.86        4.39      6.96 o 
  -9   5   9        0.64        3.54      6.06 o 
  -8   5   9       21.35       25.22      6.55 o 
  -7   5   9        3.78        4.33      5.26 o 
  -6   5   9        5.57        2.70      5.09 o 
  -5   5   9       21.35        9.49      6.25 o 
  -4   5   9        4.18        8.17      4.72 o 
  -3   5   9       87.00       91.45      9.63 o 
  -2   5   9        3.32        4.89      4.13 o 
  -1   5   9       29.12       43.06      7.02 o 
   0   5   9       15.83       14.73      5.08 o 
   1   5   9        3.20       -0.15      5.28 o 
   2   5   9       51.92       46.98      9.63 o 
   3   5   9      202.60      244.91     12.87 o 
   4   5   9        1.13        5.16      3.87 o 
   5   5   9       27.04       25.69      5.20 o 
   6   5   9        7.79        2.37      4.14 o 
   7   5   9       15.92       17.81      6.24 o 
   8   5   9        0.08        0.56      6.54 o 
   9   5   9        1.35       -1.43      5.33 o 
  10   5   9        0.00       -3.60      6.06 o 
  -8   6   9       10.10       -2.09      7.70 o 
  -7   6   9        0.20       -4.35      5.73 o 
  -6   6   9        0.00       -6.87      7.54 o 
  -5   6   9       12.80        3.49      5.25 o 
  -4   6   9       19.76       14.58      6.50 o 
  -3   6   9       36.43       46.69     11.19 o 
  -2   6   9        9.59        3.23      9.76 o 
  -1   6   9       70.05       37.47      9.61 o 
   0   6   9      122.01      126.03     14.02 o 
   1   6   9      142.64      141.46     19.32 o 
   2   6   9      252.64      238.44     17.48 o 
   3   6   9      235.59      219.93     16.79 o 
   4   6   9       90.94       93.26     12.88 o 
   5   6   9       46.54       51.75     17.11 o 
   6   6   9        9.53       14.45      7.69 o 
   7   6   9        2.64        7.18      7.28 o 
   8   6   9        1.66        7.81      6.09 o 
  -7   7   9       19.68       -1.17     15.58 o 
  -6   7   9        0.36       -6.90     10.80 o 
  -5   7   9       21.51        5.82      8.53 o 
  -4   7   9       22.10       10.45      9.27 o 
  -3   7   9        4.11       -7.89      6.74 o 
  -2   7   9        0.05        1.24      7.09 o 
  -1   7   9        4.49        0.59      8.85 o 
   0   7   9        0.54       -1.37      7.22 o 
   1   7   9        6.43        5.23      7.39 o 
   2   7   9        2.85        6.81      7.47 o 
   3   7   9        3.87        2.85      7.50 o 
   4   7   9        5.53        9.52      7.63 o 
   5   7   9        0.22       -5.72      5.74 o 
   6   7   9        0.13        7.09      8.21 o 
  -3   8   9       26.30       18.81     10.22 o 
  -2   8   9        3.64        8.00      9.44 o 
  -1   8   9        0.12        3.84      8.56 o 
   0   8   9        0.41       10.99      8.97 o 
   1   8   9        1.32       -6.72      6.96 o 
   2   8   9        0.08       -0.46      7.36 o 
   3   8   9        0.15       -0.49     17.50 o 
 -12   0  10       14.40       11.31      7.48 o 
 -11   0  10        3.42        3.77      9.50 o 
 -10   0  10      107.42       90.49     11.84 o 
  -9   0  10       18.47       13.77      7.10 o 
  -8   0  10      155.34      157.80     15.61 o 
  -7   0  10       78.16       87.15      8.56 o 
  -6   0  10      107.85       90.10      7.15 o 
  -5   0  10       18.29       15.80      4.34 o 
  -4   0  10     1648.08     1717.37     30.78 o 
  -3   0  10       11.25        7.57      3.43 o 
  -2   0  10     1015.15      965.97     16.82 o 
  -1   0  10       42.86       27.72      3.42 o 
   0   0  10      139.73      133.97      8.35 o 
   1   0  10      180.48      117.43      5.42 o 
   2   0  10       13.46       26.27      4.94 o 
   3   0  10     2698.09     2802.15     43.74 o 
   4   0  10        0.62        5.90      3.15 o 
   5   0  10      239.31      260.02      9.58 o 
   6   0  10      366.36      361.88     22.64 o 
   7   0  10      174.72      206.23     15.87 o 
   8   0  10      112.58      143.22     12.72 o 
   9   0  10      284.72      284.82     21.14 o 
  10   0  10       12.94        4.96      7.18 o 
  11   0  10        3.97        8.99      8.41 o 
  12   0  10       55.82       71.10     13.33 o 
 -12   1  10        7.32        6.31      5.49 o 
 -11   1  10        0.07        4.51      5.18 o 
 -10   1  10       58.47       64.16      6.78 o 
  -9   1  10      128.70      133.69     10.17 o 
  -8   1  10      142.06      136.27      7.69 o 
  -7   1  10        1.12        4.89      3.22 o 
  -6   1  10        6.89        3.35      2.86 o 
  -5   1  10      125.43      139.45      7.95 o 
  -4   1  10       60.14       67.57      3.77 o 
  -3   1  10       82.18      102.58      4.02 o 
  -2   1  10      204.07      253.38      5.65 o 
  -1   1  10      289.16      293.24      5.67 o 
   0   1  10      565.55      625.56     11.83 o 
   1   1  10      327.41      322.69      7.28 o 
   2   1  10       43.46       37.17      3.27 o 
   3   1  10       19.39       26.10      3.09 o 
   4   1  10        8.25        6.97      2.52 o 
   5   1  10      163.62      128.17      6.22 o 
   6   1  10        1.44        4.78      3.08 o 
   7   1  10       72.88       99.61      6.65 o 
   8   1  10      265.24      277.20     11.58 o 
   9   1  10       11.26       16.59      5.49 o 
  10   1  10        2.00       -6.29      4.65 o 
  11   1  10       13.25        9.23      5.67 o 
  12   1  10       26.26       25.81      8.58 o 
 -12   2  10       16.92       19.04      7.33 o 
 -11   2  10        8.12       17.94      5.85 o 
 -10   2  10       47.79       49.73      7.29 o 
  -9   2  10      106.02       91.37      8.23 o 
  -8   2  10      129.21      136.65      8.12 o 
  -7   2  10       18.08       16.25      4.13 o 
  -6   2  10       78.87       85.55      6.15 o 
  -5   2  10      278.33      280.21      8.69 o 
  -4   2  10       44.59       43.64      4.32 o 
  -3   2  10       66.73       62.49      4.60 o 
  -2   2  10        1.29       -2.71      2.07 o 
  -1   2  10       41.52       42.44      2.46 o 
   0   2  10      203.52      205.00      5.83 o 
   1   2  10       13.56       19.43      2.78 o 
   2   2  10      139.83      149.17      5.90 o 
   3   2  10      159.65      152.56      6.06 o 
   4   2  10       46.18       63.39      4.65 o 
   5   2  10       39.52       45.46      5.11 o 
   6   2  10        0.23       12.85      3.69 o 
   7   2  10      494.62      537.54     13.16 o 
   8   2  10      121.65      114.94     10.13 o 
   9   2  10       12.86        7.21      4.75 o 
  10   2  10        1.53        2.70      4.96 o 
  11   2  10        0.68        8.12      5.96 o 
 -11   3  10        6.68       13.60      6.23 o 
 -10   3  10        0.11        5.50      5.26 o 
  -9   3  10       27.93       38.39      7.03 o 
  -8   3  10        3.69        1.44      4.57 o 
  -7   3  10      366.39      355.09     13.22 o 
  -6   3  10      171.24      167.72      9.70 o 
  -5   3  10        4.45        8.04      3.47 o 
  -4   3  10        1.10        0.30      3.03 o 
  -3   3  10        4.32        5.06      3.02 o 
  -2   3  10      354.09      389.05     10.50 o 
  -1   3  10      268.18      271.42      8.28 o 
   0   3  10      776.12      704.29     17.32 o 
   1   3  10      683.15      654.86     11.75 o 
   2   3  10       95.40       71.18      4.72 o 
   3   3  10       73.29      100.81      5.54 o 
   4   3  10       89.18       91.09      5.68 o 
   5   3  10       28.78       37.07      4.53 o 
   6   3  10        6.87        5.31      4.31 o 
   7   3  10       19.07       15.09      4.44 o 
   8   3  10       97.19      101.07      7.70 o 
   9   3  10      172.43      175.36      9.98 o 
  10   3  10        0.34       -0.90     11.53 o 
  11   3  10        2.19        2.93      6.73 o 
 -11   4  10        0.71        2.03      6.25 o 
 -10   4  10        5.97       -2.52      5.44 o 
  -9   4  10       10.29       19.76      6.78 o 
  -8   4  10       64.17       70.81      8.44 o 
  -7   4  10       18.37       12.32      5.89 o 
  -6   4  10       64.31       70.31     10.22 o 
  -5   4  10       73.68       65.87      7.30 o 
  -4   4  10       40.77       46.37      6.22 o 
  -3   4  10      931.87      904.32     18.93 o 
  -2   4  10       42.19       25.90      5.41 o 
  -1   4  10       62.48       60.40      9.45 o 
   0   4  10      139.05      139.77      8.38 o 
   1   4  10       34.84       34.75      5.04 o 
   2   4  10        9.59        5.95      3.68 o 
   3   4  10       81.65       76.33      5.48 o 
   4   4  10       41.28       33.04      4.38 o 
   5   4  10       35.31       38.35      5.14 o 
   6   4  10       10.98       14.61      4.62 o 
   7   4  10      128.95      140.99      9.66 o 
   8   4  10       55.44       46.72      7.04 o 
   9   4  10        1.00       -3.61      7.40 o 
  10   4  10        0.00       -2.08      6.91 o 
 -10   5  10        0.57       -3.11      6.31 o 
  -9   5  10        0.69       -3.12      5.89 o 
  -8   5  10        7.87        7.84      7.34 o 
  -7   5  10        5.77        7.56      5.85 o 
  -6   5  10       46.58       31.16      6.71 o 
  -5   5  10       11.71       11.26      5.52 o 
  -4   5  10      232.60      236.18     12.71 o 
  -3   5  10      213.25      195.41     14.86 o 
  -2   5  10      162.72      162.26     11.93 o 
  -1   5  10        0.04       -4.91      4.46 o 
   0   5  10        1.63        0.60      4.30 o 
   1   5  10       63.99       51.51      7.12 o 
   2   5  10       63.21       70.58     25.57 o 
   3   5  10       16.97       16.21      5.90 o 
   4   5  10       68.57       93.78      9.34 o 
   5   5  10       63.64       55.15      7.59 o 
   6   5  10       23.45       18.53      5.18 o 
   7   5  10        1.20       -0.07      5.15 o 
   8   5  10        4.85        1.30      5.26 o 
   9   5  10        0.80        1.43      5.95 o 
  -8   6  10        0.24        0.24      6.63 o 
  -7   6  10        0.18        0.82      7.89 o 
  -6   6  10        3.77       -4.25      5.66 o 
  -5   6  10       17.31       18.88      7.42 o 
  -4   6  10        2.25        2.27      7.12 o 
  -3   6  10        1.09        3.04      7.13 o 
  -2   6  10      121.67      147.16     29.27 o 
  -1   6  10        2.75        2.09      6.50 o 
   0   6  10       68.23       71.57     11.71 o 
   1   6  10       23.79       20.71      9.76 o 
   2   6  10        3.47        2.36      6.78 o 
   3   6  10        5.45        7.02      6.83 o 
   4   6  10        3.12       -7.90      5.27 o 
   5   6  10        0.00        1.55      6.28 o 
   6   6  10        0.34        1.52      6.83 o 
   7   6  10        8.49       15.35     14.83 o 
   8   6  10       18.99        6.96      6.31 o 
  -6   7  10        0.71       -0.13     10.80 o 
  -5   7  10        0.03       -1.66      8.24 o 
  -4   7  10       24.92       11.03      9.41 o 
  -3   7  10       31.88       20.59      9.91 o 
  -2   7  10        7.83        1.20      8.31 o 
  -1   7  10        1.73        0.53      7.09 o 
   0   7  10        7.73        2.58      7.25 o 
   1   7  10        7.90       10.71      8.32 o 
   2   7  10       13.46       20.26     16.46 o 
   3   7  10        4.09       15.73      9.82 o 
   4   7  10        6.30        2.45      7.11 o 
   5   7  10        1.47       -0.47      7.12 o 
   6   7  10        2.48       -1.17      7.47 o 
  -2   8  10        1.05        3.41     13.40 o 
  -1   8  10        5.12        1.09      8.37 o 
   0   8  10        0.89       -3.50      7.98 o 
   1   8  10       12.85        9.76      9.43 o 
 -12   1  11        3.23        3.50      5.50 o 
 -11   1  11        1.72        4.90      4.81 o 
 -10   1  11       26.63       22.04      5.56 o 
  -9   1  11       94.27       96.30      7.52 o 
  -8   1  11       25.54       21.78      8.79 o 
  -7   1  11      242.07      231.15      8.98 o 
  -6   1  11       10.00       10.38      3.57 o 
  -5   1  11        5.89        8.28      3.13 o 
  -4   1  11      397.39      407.78      9.73 o 
  -3   1  11      965.41      981.15     12.56 o 
  -2   1  11       44.11       67.47      4.30 o 
  -1   1  11       70.18       98.79      3.70 o 
   0   1  11       66.05       69.34      4.06 o 
   1   1  11      421.24      489.96      9.32 o 
   2   1  11      311.72      372.10      8.33 o 
   3   1  11      101.51      127.19      5.61 o 
   4   1  11       34.65       37.89      3.89 o 
   5   1  11       94.57      107.20      5.89 o 
   6   1  11        0.08        4.11      3.34 o 
   7   1  11      212.34      256.85     11.04 o 
   8   1  11       17.50       16.10      5.04 o 
   9   1  11       59.00       60.55      7.71 o 
  10   1  11        2.91        7.03      5.17 o 
  11   1  11        0.75       -7.44      4.96 o 
 -12   2  11        0.64       15.14      7.12 o 
 -11   2  11        0.80        6.41      5.45 o 
 -10   2  11       19.97       31.01      6.68 o 
  -9   2  11       83.20       75.87      7.09 o 
  -8   2  11      210.40      217.31      9.90 o 
  -7   2  11       57.15       57.33      5.94 o 
  -6   2  11        5.13        5.13      3.36 o 
  -5   2  11       93.70       92.04      5.97 o 
  -4   2  11        0.52        4.70      2.72 o 
  -3   2  11      439.41      394.70      9.79 o 
  -2   2  11      167.94      192.90      6.54 o 
  -1   2  11      245.08      252.20      8.80 o 
   0   2  11       20.56       33.43      3.96 o 
   1   2  11      117.04      103.68      6.75 o 
   2   2  11        0.46        0.23      1.99 o 
   3   2  11      282.85      280.82     11.61 o 
   4   2  11      318.74      276.16      8.37 o 
   5   2  11        0.38        0.10      3.37 o 
   6   2  11      705.40      701.75     14.58 o 
   7   2  11      278.22      251.29      9.87 o 
   8   2  11       89.11       99.72      8.49 o 
   9   2  11       29.78       29.77      6.47 o 
  10   2  11        9.28        3.83      5.35 o 
  11   2  11        2.14       -1.88      5.17 o 
 -11   3  11        0.27       -3.31      5.48 o 
 -10   3  11       22.28       16.04      6.22 o 
  -9   3  11        3.14       -1.65      4.93 o 
  -8   3  11       45.35       55.25      7.55 o 
  -7   3  11       48.83       50.20      6.96 o 
  -6   3  11       13.40       11.31      4.93 o 
  -5   3  11        0.49       -0.97      3.32 o 
  -4   3  11       35.97       43.95      4.85 o 
  -3   3  11       29.34       24.60      3.99 o 
  -2   3  11       15.66       25.13      4.48 o 
  -1   3  11       63.20       53.94      6.39 o 
   0   3  11      150.23      137.29     13.75 o 
   1   3  11        0.04        0.27      2.94 o 
   2   3  11        6.53        3.74      2.55 o 
   3   3  11      108.30      137.19      6.37 o 
   4   3  11       11.58       10.16      3.19 o 
   5   3  11       34.47       33.81      4.70 o 
   6   3  11        0.87        0.40      4.64 o 
   7   3  11       17.60       13.08      4.47 o 
   8   3  11        1.99        6.35      4.60 o 
   9   3  11       14.43        9.57      5.25 o 
  10   3  11        1.70        5.36      6.59 o 
  11   3  11        2.82        9.80      7.01 o 
 -10   4  11        9.02       14.72      6.91 o 
  -9   4  11        2.41        5.65      5.60 o 
  -8   4  11        9.20        5.20      5.55 o 
  -7   4  11        0.04        2.38      6.76 o 
  -6   4  11        4.56        3.26      5.11 o 
  -5   4  11        5.26       -0.67      4.56 o 
  -4   4  11       92.04       61.74      7.14 o 
  -3   4  11      106.36      108.42     10.10 o 
  -2   4  11       97.60       81.41     10.30 o 
  -1   4  11       61.28       49.86      9.64 o 
   0   4  11       16.26       21.72      6.10 o 
   1   4  11       99.29       93.31     11.35 o 
   2   4  11       15.43        8.43      3.87 o 
   3   4  11      162.69      165.17     12.64 o 
   4   4  11      238.54      250.88     10.21 o 
   5   4  11      184.95      172.72      8.50 o 
   6   4  11      188.19      192.38     10.15 o 
   7   4  11        0.80        0.34      4.68 o 
   8   4  11        0.17       -6.42      4.39 o 
   9   4  11        6.36        0.77      5.62 o 
  10   4  11        2.06       -4.59      5.76 o 
  -9   5  11        6.02        3.95      6.45 o 
  -8   5  11        7.36       -2.31      5.58 o 
  -7   5  11        1.06       -3.55      5.36 o 
  -6   5  11       25.04       23.06      9.17 o 
  -5   5  11       40.33       44.86      9.15 o 
  -4   5  11       11.82        5.90      5.75 o 
  -3   5  11      282.95      339.37     22.57 o 
  -2   5  11      263.24      273.97     22.87 o 
  -1   5  11       19.26        7.39      5.51 o 
   0   5  11       97.40      102.23      9.47 o 
   1   5  11       77.56       90.87      9.86 o 
   2   5  11       73.50       84.54     11.31 o 
   3   5  11        0.22       -5.57      4.65 o 
   4   5  11      137.10      154.39     17.44 o 
   5   5  11        1.40        0.02      5.11 o 
   6   5  11        1.79        4.02      5.37 o 
   7   5  11        7.69        7.45      6.25 o 
   8   5  11       16.66       21.38      6.57 o 
   9   5  11        6.09       -3.88      5.88 o 
  -8   6  11        2.14        2.25      7.51 o 
  -7   6  11        0.56        2.70      7.07 o 
  -6   6  11       13.86       15.97      7.79 o 
  -5   6  11        3.04        0.20      7.32 o 
  -4   6  11        5.43        0.92      7.29 o 
  -3   6  11       52.89       56.65     12.33 o 
  -2   6  11        1.86        8.03      8.78 o 
  -1   6  11        0.61       -0.76      6.67 o 
   0   6  11       35.13       34.26     10.22 o 
   1   6  11       69.67       59.07     10.97 o 
   2   6  11        0.03        2.30      6.84 o 
   3   6  11        0.52       -3.02      6.05 o 
   4   6  11        2.58       -1.91      6.59 o 
   5   6  11        5.65       -2.79      6.50 o 
   6   6  11        1.32        2.24      6.64 o 
   7   6  11        0.26       -1.82     12.88 o 
  -5   7  11       11.54       15.14     10.61 o 
  -4   7  11       12.42       27.24     10.67 o 
  -3   7  11       20.86       20.97     10.35 o 
  -2   7  11        0.05        6.19      8.09 o 
  -1   7  11        2.45        4.07      8.54 o 
   0   7  11        0.41        4.72      7.98 o 
   1   7  11        0.09        0.70      7.22 o 
   2   7  11        5.63        8.65      7.97 o 
   3   7  11        4.45        2.73      8.07 o 
   4   7  11        0.04        6.04      7.65 o 
   5   7  11       12.29       15.36      8.62 o 
 -12   0  12       29.20       20.78     20.23 o 
 -11   0  12        1.76       12.35      8.13 o 
 -10   0  12      145.98      160.86     15.19 o 
  -9   0  12      385.45      376.91     19.39 o 
  -8   0  12        2.52        8.22      6.40 o 
  -7   0  12        5.45        1.94      5.72 o 
  -6   0  12       29.84       31.40     10.67 o 
  -5   0  12       42.02       45.70      5.56 o 
  -4   0  12      593.12      552.36     22.77 o 
  -3   0  12        7.09        2.52      3.05 o 
  -2   0  12       49.96       50.36      4.77 o 
  -1   0  12      312.45      243.94     12.42 o 
   0   0  12      241.46      305.26     12.16 o 
   1   0  12        3.39        0.81      3.20 o 
   2   0  12      544.48      516.13     27.06 o 
   3   0  12       97.24       92.59     10.08 o 
   4   0  12      202.16      182.40     12.95 o 
   5   0  12        0.06        4.72      4.81 o 
   6   0  12      141.46      143.45     11.70 o 
   7   0  12       64.02       41.85      8.48 o 
   8   0  12       78.17       80.15     14.64 o 
   9   0  12       22.26       19.30      8.18 o 
  10   0  12        3.07       -1.42      7.37 o 
  11   0  12       30.17       40.84     14.96 o 
 -12   1  12        3.35        7.60      8.92 o 
 -11   1  12        2.35       13.95      5.78 o 
 -10   1  12        8.12        6.12      5.45 o 
  -9   1  12       26.19       28.69      7.12 o 
  -8   1  12      283.52      259.03     11.43 o 
  -7   1  12        0.56        1.81      3.47 o 
  -6   1  12       14.74       13.42      3.74 o 
  -5   1  12        8.98        2.74      3.06 o 
  -4   1  12      141.90      175.87      6.90 o 
  -3   1  12       31.09       36.50      3.85 o 
  -2   1  12      311.67      380.50      7.23 o 
  -1   1  12        0.55        0.14      1.63 o 
   0   1  12       49.67       73.74      4.22 o 
   1   1  12      503.92      493.87      9.71 o 
   2   1  12      237.85      238.02      6.97 o 
   3   1  12      306.92      307.11      9.61 o 
   4   1  12       11.18       10.62      3.31 o 
   5   1  12       22.27       29.98      4.68 o 
   6   1  12       33.07       41.44      5.54 o 
   7   1  12       11.91       10.10      4.29 o 
   8   1  12       13.72       21.88      5.69 o 
   9   1  12        7.81        5.03      4.85 o 
  10   1  12        0.16        3.41      5.82 o 
  11   1  12        0.00        1.81      6.10 o 
 -11   2  12        4.88       19.69      7.32 o 
 -10   2  12        0.03        1.82      5.57 o 
  -9   2  12       53.35       74.22      7.70 o 
  -8   2  12      528.58      528.09     22.84 o 
  -7   2  12        3.51        3.70      4.10 o 
  -6   2  12      173.68      181.67      8.42 o 
  -5   2  12        1.02       10.11      5.52 o 
  -4   2  12      122.76      110.51      6.17 o 
  -3   2  12        0.79        4.80      2.84 o 
  -2   2  12      115.04      120.13      7.26 o 
  -1   2  12        0.04       -3.87      2.70 o 
   0   2  12       59.02       65.80      7.28 o 
   1   2  12        0.05       -0.63      2.00 o 
   2   2  12       17.08       14.01      2.95 o 
   3   2  12      159.85      172.01      9.55 o 
   4   2  12      111.62      117.20      6.94 o 
   5   2  12        8.89        8.33      3.98 o 
   6   2  12        8.52       13.17      4.35 o 
   7   2  12      205.96      265.15     15.64 o 
   8   2  12        9.03        7.53      4.85 o 
   9   2  12       15.55       13.32      5.47 o 
  10   2  12        0.00       -0.71      5.12 o 
  11   2  12       37.13       53.32     10.35 o 
 -11   3  12        5.50        6.00      6.63 o 
 -10   3  12        2.27        5.92      6.03 o 
  -9   3  12        3.82        2.37      5.38 o 
  -8   3  12        5.20        2.62      4.92 o 
  -7   3  12       27.26       32.93      6.30 o 
  -6   3  12       60.64       51.83      7.09 o 
  -5   3  12       32.49       19.30      4.45 o 
  -4   3  12        9.15        0.86      3.29 o 
  -3   3  12        0.99       -1.53      3.21 o 
  -2   3  12       62.01       56.58      6.89 o 
  -1   3  12      111.80      117.20      8.42 o 
   0   3  12      534.47      509.39     13.43 o 
   1   3  12      140.26      137.13      7.87 o 
   2   3  12       47.33       51.39      5.88 o 
   3   3  12        1.97        3.69      2.96 o 
   4   3  12      101.46      130.52      6.95 o 
   5   3  12      413.64      401.30     11.24 o 
   6   3  12        3.16        2.43      4.14 o 
   7   3  12       44.16       47.23      6.07 o 
   8   3  12        0.09        4.10      4.80 o 
   9   3  12       13.00       15.44      5.69 o 
  10   3  12        1.18        8.53      6.91 o 
 -10   4  12        6.92       12.33      6.49 o 
  -9   4  12       30.61       20.29      6.96 o 
  -8   4  12       41.08       49.82      7.86 o 
  -7   4  12       32.74       31.73      7.01 o 
  -6   4  12      107.92      123.64      9.71 o 
  -5   4  12       16.24       13.80     10.06 o 
  -4   4  12      105.78      122.40     11.09 o 
  -3   4  12        8.78       15.09      7.45 o 
  -2   4  12       31.29       24.13     10.99 o 
  -1   4  12       18.72        8.01      4.95 o 
   0   4  12        0.83        1.75      3.63 o 
   1   4  12      432.62      388.72     12.50 o 
   2   4  12       88.85       73.71      6.87 o 
   3   4  12      543.60      515.21     19.12 o 
   4   4  12        0.46       -5.33      3.94 o 
   5   4  12       20.64       21.16      4.49 o 
   6   4  12       20.39       30.78      8.85 o 
   7   4  12       15.62       11.26      5.15 o 
   8   4  12       68.58       89.00     12.96 o 
   9   4  12        0.02       -2.13      8.69 o 
  10   4  12        7.87        2.63      8.62 o 
  -9   5  12       18.40       17.48      7.44 o 
  -8   5  12        0.34       -1.57      6.03 o 
  -7   5  12        2.41       -2.75      6.60 o 
  -6   5  12        9.15       11.16      7.10 o 
  -5   5  12       79.92       88.44     11.09 o 
  -4   5  12       42.43       31.51      7.88 o 
  -3   5  12        8.92       15.59      7.28 o 
  -2   5  12       95.28      106.64     10.49 o 
  -1   5  12       10.48        5.99      5.84 o 
   0   5  12       36.16       29.02     10.95 o 
   1   5  12      351.64      364.55     16.56 o 
   2   5  12      329.04      315.57     21.60 o 
   3   5  12       10.28       13.09     14.70 o 
   4   5  12       12.37        1.39      5.25 o 
   5   5  12        2.75        5.67      7.99 o 
   6   5  12       15.57        6.59      6.12 o 
   7   5  12        8.90        7.61      9.20 o 
   8   5  12        0.84       -0.91      5.64 o 
  -7   6  12        5.51       12.74      9.69 o 
  -6   6  12        5.95        6.15      7.15 o 
  -5   6  12        6.49       12.96      8.55 o 
  -4   6  12        2.81       -3.36      6.96 o 
  -3   6  12       21.02       15.98      7.19 o 
  -2   6  12        5.68        0.44      7.62 o 
  -1   6  12       27.88       44.47     10.34 o 
   0   6  12        7.30       15.16      8.07 o 
   1   6  12       22.62       49.88     31.29 o 
   2   6  12       13.12       10.39     13.08 o 
   3   6  12        3.82        1.62      6.63 o 
   4   6  12        4.20       -1.10      6.15 o 
   5   6  12        0.60        2.51      6.38 o 
   6   6  12       34.87       37.24     10.16 o 
   7   6  12        5.52       12.88     14.70 o 
  -5   7  12        1.87       12.45     10.24 o 
  -4   7  12        0.21        8.32      9.50 o 
  -3   7  12        0.03        0.13      8.50 o 
  -2   7  12       10.04       17.56      9.83 o 
  -1   7  12        4.14       -2.78      8.00 o 
   0   7  12        0.07       -4.44      7.11 o 
   1   7  12        4.74       -5.83      7.68 o 
   2   7  12        7.90        1.50      7.36 o 
   3   7  12        0.02        8.65      8.20 o 
   4   7  12        2.25        2.77      8.72 o 
 -11   1  13        0.10        8.06      5.48 o 
 -10   1  13       20.33       21.92      6.27 o 
  -9   1  13       11.05       23.38      7.80 o 
  -8   1  13       63.61       49.58      9.60 o 
  -7   1  13       99.80       96.41      9.92 o 
  -6   1  13       95.14       76.46      5.99 o 
  -5   1  13       21.82       15.16      3.79 o 
  -4   1  13       89.92       80.93      5.39 o 
  -3   1  13        8.82        8.08      2.83 o 
  -2   1  13       14.02       18.98      3.83 o 
  -1   1  13        0.07       -1.33      2.40 o 
   0   1  13       10.77       19.81      2.99 o 
   1   1  13      214.26      183.94      7.64 o 
   2   1  13      159.68      158.26      7.07 o 
   3   1  13       17.80       10.27      4.60 o 
   4   1  13        3.04        1.52      3.14 o 
   5   1  13       28.09       32.51      4.99 o 
   6   1  13       85.58       81.80      7.34 o 
   7   1  13        2.35        1.78      4.03 o 
   8   1  13        0.03       -1.73      4.36 o 
   9   1  13        2.01        1.45      4.96 o 
  10   1  13        8.88        1.59      5.69 o 
  11   1  13        6.23       15.26      6.77 o 
 -11   2  13        2.26       17.27      7.29 o 
 -10   2  13        2.59        7.90      6.34 o 
  -9   2  13        0.11       11.87      5.48 o 
  -8   2  13       65.25       83.33      7.34 o 
  -7   2  13       24.82       30.18      5.29 o 
  -6   2  13        3.45        2.15      3.67 o 
  -5   2  13      200.26      230.52      9.03 o 
  -4   2  13       18.67       28.44      4.33 o 
  -3   2  13       33.45       33.81      4.95 o 
  -2   2  13      222.97      171.40      8.46 o 
  -1   2  13      138.45      112.78      8.65 o 
   0   2  13        0.35        4.39      3.59 o 
   1   2  13      212.51      250.53      9.58 o 
   2   2  13      105.46      110.60      5.73 o 
   3   2  13        3.72        5.02      2.85 o 
   4   2  13       48.22       56.59      5.70 o 
   5   2  13      179.10      170.22      9.00 o 
   6   2  13      179.04      155.16     12.21 o 
   7   2  13        0.36        6.75      6.10 o 
   8   2  13       47.10       69.99     11.32 o 
   9   2  13       10.77        4.86      4.92 o 
  10   2  13        0.21       -4.77      5.46 o 
 -10   3  13        2.89       12.69      6.08 o 
  -9   3  13        8.66        9.47      5.85 o 
  -8   3  13       17.24       29.37      6.66 o 
  -7   3  13       38.66       43.25      7.44 o 
  -6   3  13        0.38       -1.28      4.19 o 
  -5   3  13      145.29      136.93     15.53 o 
  -4   3  13        6.26        9.78      4.62 o 
  -3   3  13        0.00       -2.02      3.39 o 
  -2   3  13       12.70       11.68      4.19 o 
  -1   3  13        0.18        0.73      3.71 o 
   0   3  13        5.68        7.64      3.74 o 
   1   3  13      149.86      119.61     10.05 o 
   2   3  13       78.01       85.87      7.15 o 
   3   3  13      160.12      157.60     14.80 o 
   4   3  13       82.09       91.41      6.27 o 
   5   3  13       74.90       76.04      6.21 o 
   6   3  13       44.65       70.81      6.47 o 
   7   3  13        0.82        0.49      4.32 o 
   8   3  13        0.77       -1.35      4.79 o 
   9   3  13        3.72       -0.08      5.31 o 
  10   3  13        2.61       -6.80      5.58 o 
 -10   4  13        0.00        3.27      6.57 o 
  -9   4  13        0.62        1.06      5.52 o 
  -8   4  13        0.60        1.67      5.58 o 
  -7   4  13       26.80       21.96      7.40 o 
  -6   4  13        0.75        7.34      8.38 o 
  -5   4  13       27.82       25.55      7.43 o 
  -4   4  13        6.03        1.13      6.42 o 
  -3   4  13      145.54      180.77     16.61 o 
  -2   4  13       42.75        8.15      6.76 o 
  -1   4  13       43.02       24.86      7.21 o 
   0   4  13       59.87       51.17      6.28 o 
   1   4  13      124.58      134.36      8.73 o 
   2   4  13      455.80      444.83     14.01 o 
   3   4  13        3.01       -0.49      4.27 o 
   4   4  13       34.30       38.06      6.50 o 
   5   4  13        0.60        8.51      5.02 o 
   6   4  13       10.62       16.32      6.03 o 
   7   4  13       56.09       67.45      7.81 o 
   8   4  13       22.59       13.44      6.59 o 
   9   4  13        4.51        7.20      6.11 o 
  -8   5  13        0.56        2.87      8.59 o 
  -7   5  13        3.21        7.56      7.15 o 
  -6   5  13        4.43        9.43      8.08 o 
  -5   5  13       14.34       12.85      7.12 o 
  -4   5  13        3.35        3.76      5.96 o 
  -3   5  13        4.59        6.77      7.47 o 
  -2   5  13       60.85       62.29      9.19 o 
  -1   5  13        0.49       -4.82      5.04 o 
   0   5  13       80.06       79.66      9.29 o 
   1   5  13       88.04      107.96     11.20 o 
   2   5  13        0.20        1.84      6.25 o 
   3   5  13        8.50        6.58      7.87 o 
   4   5  13       26.39       25.92     14.93 o 
   5   5  13        0.07       -6.12      4.97 o 
   6   5  13        0.93       -7.55      5.34 o 
   7   5  13        4.20        7.48      9.20 o 
   8   5  13        3.69        3.26      9.60 o 
  -7   6  13        0.29        3.67      7.47 o 
  -6   6  13        9.10        7.15      7.71 o 
  -5   6  13       13.65        7.41      9.43 o 
  -4   6  13      106.02      100.30     16.93 o 
  -3   6  13       54.29       51.79     10.91 o 
  -2   6  13        0.18        3.76      8.28 o 
  -1   6  13        5.14       -9.23      7.25 o 
   0   6  13        0.51        5.90      7.41 o 
   1   6  13        0.24       -0.03      7.22 o 
   2   6  13       34.76       39.80     10.40 o 
   3   6  13        3.84       10.25      7.89 o 
   4   6  13        1.26        8.88      8.46 o 
   5   6  13        0.06        4.52      7.56 o 
   6   6  13        3.28       -0.01     11.64 o 
  -4   7  13        8.32       16.45     11.03 o 
  -3   7  13        0.13       11.63      9.80 o 
  -2   7  13       10.91        0.71      8.33 o 
  -1   7  13        0.72       20.19     10.03 o 
   0   7  13        1.96        5.17      8.22 o 
   1   7  13        1.31        3.48      8.16 o 
   2   7  13       11.28       26.36     12.56 o 
   3   7  13        0.56       -3.01      7.59 o 
 -11   0  14        6.51       13.44      8.60 o 
 -10   0  14       13.88       12.35     16.00 o 
  -9   0  14       62.95       91.93     12.48 o 
  -8   0  14       32.64       47.54     14.77 o 
  -7   0  14      160.84      176.86     23.61 o 
  -6   0  14       52.99       51.89      8.38 o 
  -5   0  14      123.36      136.41     11.28 o 
  -4   0  14      434.42      462.89     17.91 o 
  -3   0  14      524.13      479.28     19.71 o 
  -2   0  14      219.64      302.32     10.10 o 
  -1   0  14       35.66       31.46      6.77 o 
   0   0  14       10.95        2.53      7.35 o 
   1   0  14      129.07      133.08     23.35 o 
   2   0  14       23.25       18.43      7.87 o 
   3   0  14       82.31       61.51      7.65 o 
   4   0  14        1.65       -0.94      4.36 o 
   5   0  14      126.67       94.83     13.79 o 
   6   0  14      103.68       94.40     11.00 o 
   7   0  14        2.33        4.54      6.40 o 
   8   0  14        4.42        7.73      6.31 o 
   9   0  14        2.33       -8.16      6.32 o 
  10   0  14        6.87       16.78      8.89 o 
 -11   1  14        3.37       16.69      6.07 o 
 -10   1  14       14.22       23.85      8.75 o 
  -9   1  14       37.59       37.29      7.96 o 
  -8   1  14       62.54       65.47      8.48 o 
  -7   1  14      167.10      162.90      9.58 o 
  -6   1  14        0.55        3.22      5.01 o 
  -5   1  14       22.60       21.34      4.16 o 
  -4   1  14      255.38      199.22     14.69 o 
  -3   1  14        1.24        3.22      3.24 o 
  -2   1  14       58.90       73.64      6.23 o 
  -1   1  14       76.87      119.15      6.86 o 
   0   1  14      257.44      269.36      8.44 o 
   1   1  14        0.38       -0.45      2.54 o 
   2   1  14       64.21       56.35      5.07 o 
   3   1  14       35.47       34.52      5.79 o 
   4   1  14       10.74        9.80      5.56 o 
   5   1  14       27.72       29.00      5.24 o 
   6   1  14       36.48       54.97      6.38 o 
   7   1  14       24.14       20.29      5.34 o 
   8   1  14       22.71       14.50      5.49 o 
   9   1  14        0.67        8.95      5.43 o 
  10   1  14       11.27        6.41      5.80 o 
 -11   2  14        0.61       11.20      6.72 o 
 -10   2  14        0.01        9.94      6.67 o 
  -9   2  14        5.88        7.28     11.75 o 
  -8   2  14        8.19       14.15      5.03 o 
  -7   2  14       77.44      103.96     10.07 o 
  -6   2  14       37.88       43.89      5.54 o 
  -5   2  14        0.82       -3.17      3.83 o 
  -4   2  14       48.02       44.07      5.96 o 
  -3   2  14      167.73      166.51      8.92 o 
  -2   2  14      267.93      253.99     25.05 o 
  -1   2  14        1.33        4.17      4.04 o 
   0   2  14      111.24      124.99      7.63 o 
   1   2  14       41.21       41.98      5.30 o 
   2   2  14      145.08      151.30     14.50 o 
   3   2  14      236.47      272.39     16.36 o 
   4   2  14        1.45        2.09      3.31 o 
   5   2  14       70.56       67.25      6.62 o 
   6   2  14       25.51       34.08      5.92 o 
   7   2  14       15.35       18.63      5.54 o 
   8   2  14       18.97       18.03      6.14 o 
   9   2  14        5.42        6.79      5.50 o 
  10   2  14        0.49        5.16      5.61 o 
 -10   3  14       39.64       45.47      8.30 o 
  -9   3  14        1.31        2.36      5.66 o 
  -8   3  14       73.13       72.82      8.52 o 
  -7   3  14        3.66       -0.67      5.96 o 
  -6   3  14      156.83      186.54     18.85 o 
  -5   3  14       54.42       48.41      8.43 o 
  -4   3  14       91.74       96.40     11.72 o 
  -3   3  14        0.14        1.54      4.11 o 
  -2   3  14        2.38       -0.37      3.58 o 
  -1   3  14        4.99        8.25      4.36 o 
   0   3  14       23.93       19.88      5.04 o 
   1   3  14      345.79      339.95     11.93 o 
   2   3  14      160.57      185.57     13.05 o 
   3   3  14       74.87       52.30      6.49 o 
   4   3  14        9.24        8.24      6.44 o 
   5   3  14      115.04      120.28      8.25 o 
   6   3  14      478.60      518.79     24.45 o 
   7   3  14       40.12       37.96      6.85 o 
   8   3  14        0.29        1.09      4.83 o 
   9   3  14        4.25        7.21      8.24 o 
  -9   4  14        1.58       -4.31      6.78 o 
  -8   4  14        0.04        0.36      6.83 o 
  -7   4  14        0.20        1.95      6.56 o 
  -6   4  14        0.17       -2.14      5.99 o 
  -5   4  14       67.47       59.37      9.54 o 
  -4   4  14       15.47       14.83      6.90 o 
  -3   4  14        8.99        6.65      6.01 o 
  -2   4  14       16.52       15.17      6.33 o 
  -1   4  14       28.63       29.67      6.80 o 
   0   4  14      404.77      413.08     14.44 o 
   1   4  14       28.25       22.21      6.96 o 
   2   4  14      106.96      111.45      8.51 o 
   3   4  14       11.14        3.15      5.86 o 
   4   4  14       38.56       30.38      6.35 o 
   5   4  14       22.17       11.88      5.03 o 
   6   4  14       38.76       25.50     14.05 o 
   7   4  14       40.00       31.19      9.88 o 
   8   4  14       12.82       12.16      6.31 o 
   9   4  14        1.07        1.38      6.38 o 
  -8   5  14        4.43        5.51      7.88 o 
  -7   5  14        7.73        8.61      7.87 o 
  -6   5  14        0.09        2.40      6.60 o 
  -5   5  14       19.06       24.43      7.81 o 
  -4   5  14      113.90      105.87     13.94 o 
  -3   5  14       85.29       81.41     10.42 o 
  -2   5  14        8.91        7.30      6.11 o 
  -1   5  14      102.50       98.60     10.43 o 
   0   5  14        2.80        2.05      5.21 o 
   1   5  14       90.41       76.53     10.70 o 
   2   5  14        1.08        4.05      9.17 o 
   3   5  14        1.00       -1.28      6.38 o 
   4   5  14        2.88        1.99      5.90 o 
   5   5  14        6.88        7.18      6.20 o 
   6   5  14        4.71        5.05      6.25 o 
   7   5  14        1.96        1.58      9.44 o 
  -6   6  14        3.61        7.09      7.60 o 
  -5   6  14       11.86        5.61      9.35 o 
  -4   6  14        1.47        7.79      7.43 o 
  -3   6  14       21.88       12.34      7.46 o 
  -2   6  14        1.06       -6.88      8.05 o 
  -1   6  14        0.27       -4.05      7.04 o 
   0   6  14        0.07       -5.07     12.62 o 
   1   6  14        1.90        3.72      7.25 o 
   2   6  14        1.67        6.14      7.52 o 
   3   6  14        0.11       -0.94      7.09 o 
   4   6  14        0.15       -2.09      6.91 o 
   5   6  14        1.27        0.37      7.27 o 
   6   6  14        7.25       14.08     11.38 o 
  -3   7  14       18.19       16.15     10.11 o 
  -2   7  14       29.33       46.22     13.20 o 
  -1   7  14        0.90        9.30     16.52 o 
   0   7  14       19.68       31.48     13.34 o 
   1   7  14        0.00        1.46     10.34 o 
   2   7  14        0.99       -0.75      9.56 o 
 -10   1  15       64.77       85.11      8.84 o 
  -9   1  15      124.62      146.53     13.16 o 
  -8   1  15        3.35        8.21      4.79 o 
  -7   1  15        3.69        2.72      4.52 o 
  -6   1  15       17.60       16.93      4.72 o 
  -5   1  15       11.11       16.93      5.64 o 
  -4   1  15        0.55        0.38      3.66 o 
  -3   1  15       23.18       44.00      5.45 o 
  -2   1  15       33.61       31.84      4.89 o 
  -1   1  15       83.41       82.40      7.44 o 
   0   1  15       67.78       68.79      7.06 o 
   1   1  15       35.63       41.75      4.64 o 
   2   1  15       54.53       76.54      8.01 o 
   3   1  15        4.85       -0.26      3.67 o 
   4   1  15       61.27       71.18      6.30 o 
   5   1  15        3.25        1.50      3.68 o 
   6   1  15       44.51       42.23      8.54 o 
   7   1  15        6.43        2.78      4.38 o 
   8   1  15       13.23       13.63      6.21 o 
   9   1  15        0.27       -1.39      5.39 o 
  10   1  15        0.09        8.06      5.99 o 
 -10   2  15       38.58       35.63     12.73 o 
  -9   2  15       31.01       46.17     11.35 o 
  -8   2  15        3.76       14.16      5.37 o 
  -7   2  15       28.83       19.23      6.85 o 
  -6   2  15        0.58       -0.08      4.32 o 
  -5   2  15       55.62       63.66      8.05 o 
  -4   2  15       45.37       66.55      7.72 o 
  -3   2  15        0.66        2.33      3.83 o 
  -2   2  15        4.49        9.58      4.06 o 
  -1   2  15        0.02        1.44      4.11 o 
   0   2  15      179.07      216.70     11.15 o 
   1   2  15       97.15       90.74      8.30 o 
   2   2  15      299.48      242.56     37.43 o 
   3   2  15       18.54       18.83      5.79 o 
   4   2  15        1.61       -2.45      3.89 o 
   5   2  15       10.10       21.68      5.29 o 
   6   2  15      171.43      152.67      9.55 o 
   7   2  15       84.48       66.44      7.60 o 
   8   2  15        0.27       -1.13      4.77 o 
   9   2  15        0.04       -7.13      4.83 o 
  10   2  15       10.32       11.56      6.32 o 
  -9   3  15        1.60        8.90      8.78 o 
  -8   3  15        0.13       -1.29      5.99 o 
  -7   3  15        5.54       10.85      7.22 o 
  -6   3  15        0.74       -4.29      5.80 o 
  -5   3  15        0.32       -1.72      5.39 o 
  -4   3  15       41.16       54.63      7.06 o 
  -3   3  15        0.11        1.37      4.20 o 
  -2   3  15        4.21        1.59      5.03 o 
  -1   3  15       36.16       41.95      6.07 o 
   0   3  15      353.24      344.75     18.30 o 
   1   3  15       94.03      105.53      8.06 o 
   2   3  15       19.55       23.48      6.07 o 
   3   3  15        8.39        9.13      5.61 o 
   4   3  15       27.47       22.97      6.62 o 
   5   3  15        5.39       -4.86      6.98 o 
   6   3  15       20.71       25.88      5.76 o 
   7   3  15        8.82        9.33      5.42 o 
   8   3  15        0.11       -0.06      5.67 o 
   9   3  15        0.36        6.02      5.82 o 
  -9   4  15        2.55       10.16      8.59 o 
  -8   4  15        3.10        8.62      7.31 o 
  -7   4  15        0.29        1.63      6.80 o 
  -6   4  15        2.68        1.33      6.35 o 
  -5   4  15        0.00        4.65      6.24 o 
  -4   4  15       53.42       62.20      9.54 o 
  -3   4  15        0.18        7.42     11.64 o 
  -2   4  15      201.74      171.48     12.38 o 
  -1   4  15       33.05       40.18      8.37 o 
   0   4  15        9.16        6.41      4.72 o 
   1   4  15       73.53       65.10      8.17 o 
   2   4  15        4.10        4.34      4.86 o 
   3   4  15        6.15        0.53      4.61 o 
   4   4  15       19.23       26.13      6.29 o 
   5   4  15        0.90        6.58      6.11 o 
   6   4  15       30.25       48.53     17.04 o 
   7   4  15       39.95       38.38     10.80 o 
   8   4  15        0.38        5.57     14.57 o 
  -7   5  15       12.62        8.42      8.30 o 
  -6   5  15       11.77       15.41      8.02 o 
  -5   5  15       10.85        6.61      7.04 o 
  -4   5  15        6.38       11.04      8.62 o 
  -3   5  15        4.51        0.45      6.58 o 
  -2   5  15        9.15       26.51      7.55 o 
  -1   5  15        0.46       -0.66      5.68 o 
   0   5  15        0.16        5.57      6.02 o 
   1   5  15        7.47       17.29      6.84 o 
   2   5  15        0.05        3.51      6.97 o 
   3   5  15        4.01        0.11      7.04 o 
   4   5  15        5.81        2.69      5.94 o 
   5   5  15        5.60        8.83      6.57 o 
   6   5  15       11.83       -0.50     12.10 o 
   7   5  15       16.66       17.17     16.52 o 
  -5   6  15        1.35       11.83      9.53 o 
  -4   6  15       14.36       10.71      7.38 o 
  -3   6  15        3.64        6.77      8.59 o 
  -2   6  15        0.27        2.00      8.31 o 
  -1   6  15        4.21        6.78      9.18 o 
   0   6  15        0.52        0.24      7.89 o 
   1   6  15        0.72       10.20     11.90 o 
   2   6  15       13.80       16.03      8.21 o 
   3   6  15        2.63       -1.87      7.42 o 
   4   6  15        5.73        1.33      9.04 o 
   5   6  15        9.32        9.48      8.38 o 
 -10   0  16       30.13       29.63     12.88 o 
  -9   0  16      166.01      190.14     16.54 o 
  -8   0  16      125.81      118.11     33.11 o 
  -7   0  16        3.88        2.54     13.21 o 
  -6   0  16        2.81        4.25      6.15 o 
  -5   0  16       52.42       38.38     13.01 o 
  -4   0  16       15.26       17.56     10.28 o 
  -3   0  16      119.98      118.14     17.69 o 
  -2   0  16        5.66        6.64      8.20 o 
  -1   0  16      131.51      167.84     19.78 o 
   0   0  16      380.01      430.11     21.08 o 
   1   0  16        3.83       23.16     10.15 o 
   2   0  16       20.62       19.05      6.64 o 
   3   0  16        2.66        5.46      5.20 o 
   4   0  16        0.19       -0.72      5.39 o 
   5   0  16       35.84       40.42      8.40 o 
   6   0  16       19.15       16.18      9.43 o 
   7   0  16       16.03       18.01      9.04 o 
   8   0  16        0.75        1.77      7.13 o 
   9   0  16        8.54       17.53      9.68 o 
 -10   1  16        2.81       15.57      9.95 o 
  -9   1  16       22.64       36.79      6.92 o 
  -8   1  16       22.05       38.68      6.79 o 
  -7   1  16       98.08      113.32     10.99 o 
  -6   1  16        3.74        1.22      5.30 o 
  -5   1  16       23.60       21.69      6.25 o 
  -4   1  16        5.72       12.03      6.64 o 
  -3   1  16      264.75      238.75     11.79 o 
  -2   1  16      116.14      123.18     10.80 o 
  -1   1  16        0.48        4.55      4.35 o 
   0   1  16       57.05       37.49      8.49 o 
   1   1  16       43.25       48.28      6.61 o 
   2   1  16        1.04        0.46      3.29 o 
   3   1  16       29.50       41.26      6.32 o 
   4   1  16        5.80        5.87      4.49 o 
   5   1  16       16.93       19.17      5.05 o 
   6   1  16       49.00       64.55      7.42 o 
   7   1  16        0.18        2.16      4.46 o 
   8   1  16        2.78        3.92      5.08 o 
   9   1  16        0.71        3.49      5.66 o 
 -10   2  16        8.40       17.56     11.25 o 
  -9   2  16        1.13        7.13     14.70 o 
  -8   2  16       19.98       25.33      7.88 o 
  -7   2  16        0.57        3.09      6.19 o 
  -6   2  16       20.87       21.78     12.62 o 
  -5   2  16       93.91       98.66      8.40 o 
  -4   2  16       13.02       20.87      5.55 o 
  -3   2  16       27.55       32.73      5.97 o 
  -2   2  16        1.33        3.65      4.20 o 
  -1   2  16       27.28       32.14      6.35 o 
   0   2  16      109.57      151.98     10.46 o 
   1   2  16      146.59      149.18     10.49 o 
   2   2  16       56.88       47.73      8.13 o 
   3   2  16       28.01       33.72      6.86 o 
   4   2  16        2.39        1.86      6.99 o 
   5   2  16        0.03        2.06      3.86 o 
   6   2  16       11.97        6.12      4.63 o 
   7   2  16        6.28        2.12      4.73 o 
   8   2  16        0.38       -1.37      5.04 o 
   9   2  16        0.05       -8.96      5.97 o 
  -9   3  16       40.17       38.73     16.65 o 
  -8   3  16        1.03        0.02      8.09 o 
  -7   3  16       34.72       28.60     10.59 o 
  -6   3  16        0.00       -2.19      5.85 o 
  -5   3  16       35.03       33.17      9.01 o 
  -4   3  16       26.91       27.12      6.03 o 
  -3   3  16       44.08       44.81      6.65 o 
  -2   3  16       29.67       21.11     11.83 o 
  -1   3  16      116.32      116.31     10.82 o 
   0   3  16      273.29      246.54     13.24 o 
   1   3  16      307.21      337.29     24.73 o 
   2   3  16      206.89      170.97     11.65 o 
   3   3  16       37.05       20.25      6.33 o 
   4   3  16       64.19       52.32      8.23 o 
   5   3  16       34.49       12.77      9.38 o 
   6   3  16        7.86        6.21      6.17 o 
   7   3  16        8.32        4.72      5.14 o 
   8   3  16        4.57       -0.92      5.33 o 
  -8   4  16        0.60        3.13      8.68 o 
  -7   4  16        0.91       -2.06      6.90 o 
  -6   4  16        9.84        8.99      7.26 o 
  -5   4  16       42.72       37.18      8.71 o 
  -4   4  16        0.63        6.60      6.12 o 
  -3   4  16       27.18       35.53     10.12 o 
  -2   4  16        3.04        1.40      5.76 o 
  -1   4  16       26.17       29.28      7.39 o 
   0   4  16       21.83       20.24      5.74 o 
   1   4  16      100.84       77.81      9.42 o 
   2   4  16       38.20       58.55      7.56 o 
   3   4  16       23.43       26.15      7.05 o 
   4   4  16       18.40        6.61      6.59 o 
   5   4  16        6.32        3.29      5.93 o 
   6   4  16        0.43        4.16     13.27 o 
   7   4  16        1.41       10.80      8.84 o 
  -7   5  16        2.07        8.21      8.39 o 
  -6   5  16        0.01        4.48      7.66 o 
  -5   5  16        5.49       -0.07      6.72 o 
  -4   5  16        0.28        0.55      8.27 o 
  -3   5  16        2.07        6.08      6.81 o 
  -2   5  16        2.41       10.24      7.11 o 
  -1   5  16        0.32       -2.62      5.33 o 
   0   5  16       12.49        8.91      9.77 o 
   1   5  16        0.00       -4.90      5.61 o 
   2   5  16       10.38       11.27      8.69 o 
   3   5  16        1.98       -1.67      7.26 o 
   4   5  16        0.67        1.43      9.76 o 
   5   5  16        0.02       15.68      9.33 o 
   6   5  16       27.97       35.48     17.89 o 
  -4   6  16        4.56        6.80      7.36 o 
  -3   6  16        0.64        5.80      7.37 o 
  -2   6  16        6.13       -3.21      8.82 o 
  -1   6  16        3.11        1.65      9.02 o 
   0   6  16       26.18       22.60     18.08 o 
   1   6  16       15.26       -1.57      9.17 o 
   2   6  16        1.03      -10.60      7.07 o 
   3   6  16        0.09        9.80      9.00 o 
   4   6  16        0.13        6.64      8.38 o 
  -9   1  17        0.26        7.96      6.78 o 
  -8   1  17        4.08        7.07      7.07 o 
  -7   1  17       21.02       21.37     11.85 o 
  -6   1  17        4.65        6.51      5.86 o 
  -5   1  17        1.65        0.79      7.27 o 
  -4   1  17       30.23       46.46     12.95 o 
  -3   1  17        0.05        4.68      6.35 o 
  -2   1  17       22.96       31.32      6.19 o 
  -1   1  17        0.15        0.28      4.25 o 
   0   1  17        0.02        2.86      4.41 o 
   1   1  17       21.86       20.72      5.80 o 
   2   1  17       31.76       48.94      7.27 o 
   3   1  17       10.87        1.59      4.46 o 
   4   1  17       52.52       44.56      6.04 o 
   5   1  17      168.12      156.27     11.44 o 
   6   1  17        0.48       -0.96      4.22 o 
   7   1  17        0.20       -3.39      4.55 o 
   8   1  17        2.48       -0.69      7.40 o 
   9   1  17        2.19       -1.46      5.77 o 
  -9   2  17        5.84       -3.46     17.69 o 
  -8   2  17        0.35        6.26      6.79 o 
  -7   2  17       21.26       17.46      7.20 o 
  -6   2  17       22.94       18.17      9.25 o 
  -5   2  17       22.03       29.18      7.44 o 
  -4   2  17      132.04      129.77      9.39 o 
  -3   2  17        2.11        4.86      5.09 o 
  -2   2  17       23.91       12.56      6.00 o 
  -1   2  17       43.33       44.63      8.37 o 
   0   2  17        6.11        2.77      4.95 o 
   1   2  17       11.49       12.47     10.30 o 
   2   2  17       58.78       63.49      8.52 o 
   3   2  17      108.31      104.54      9.93 o 
   4   2  17       35.01       44.59     10.76 o 
   5   2  17        2.41       -1.39      5.37 o 
   6   2  17       66.14       76.29      7.98 o 
   7   2  17        0.05       -6.01      4.71 o 
   8   2  17        1.83       -1.27      5.10 o 
  -8   3  17        0.08        0.69      8.88 o 
  -7   3  17        4.75        7.64      8.38 o 
  -6   3  17        3.60       10.06      6.71 o 
  -5   3  17        5.33       -4.14      5.65 o 
  -4   3  17      147.32      111.71      9.33 o 
  -3   3  17        8.25        9.88      5.33 o 
  -2   3  17       11.04       11.71      5.78 o 
  -1   3  17        2.18        2.00      5.54 o 
   0   3  17       21.30       36.26      7.33 o 
   1   3  17       63.92       49.73      7.94 o 
   2   3  17        2.74       -0.15      5.33 o 
   3   3  17        3.89        6.56      6.02 o 
   4   3  17        0.63       -2.03      5.14 o 
   5   3  17        7.09       14.34     12.29 o 
   6   3  17        8.54        9.88      7.01 o 
   7   3  17        3.29        3.69      6.91 o 
   8   3  17        1.23       -5.00      6.91 o 
  -7   4  17       23.73       29.61      9.23 o 
  -6   4  17        7.47        3.44      7.19 o 
  -5   4  17        4.26       10.06      7.41 o 
  -4   4  17        0.60        5.40      6.53 o 
  -3   4  17       16.58       20.36     16.91 o 
  -2   4  17        5.16        8.48      6.62 o 
  -1   4  17       16.52       19.03      7.34 o 
   0   4  17       11.10       13.05      5.69 o 
   1   4  17       34.62       38.27     14.51 o 
   2   4  17        4.79        6.84      5.67 o 
   3   4  17       19.09       21.68     14.61 o 
   4   4  17       26.22       29.55      7.91 o 
   5   4  17        2.29       -2.39      6.27 o 
   6   4  17       10.10        1.30     13.27 o 
   7   4  17       14.63        9.04      9.69 o 
  -6   5  17        0.04       -0.86      7.05 o 
  -5   5  17       21.90       24.92      8.81 o 
  -4   5  17        0.48        6.77      9.07 o 
  -3   5  17        1.15        9.99      7.67 o 
  -2   5  17        3.25       -5.77      5.98 o 
  -1   5  17        2.23        4.10      6.56 o 
   0   5  17        2.81        2.91      7.68 o 
   1   5  17        1.98        3.88      6.77 o 
   2   5  17       11.98       14.44     11.84 o 
   3   5  17        0.05       -8.07      9.63 o 
   4   5  17       11.37        6.11     10.15 o 
   5   5  17       11.60        1.58     10.80 o 
  -3   6  17        0.76        6.52      8.24 o 
  -2   6  17        1.10       20.45     10.07 o 
  -1   6  17        2.39       11.24     12.56 o 
   0   6  17        4.17       17.73     10.00 o 
   1   6  17        5.49        0.99      9.16 o 
   2   6  17        2.64       10.02      9.40 o 
  -9   0  18       25.66       14.57     14.96 o 
  -8   0  18        0.29        7.81     12.75 o 
  -7   0  18        2.20       27.71     15.22 o 
  -6   0  18        2.55       20.82     12.88 o 
  -5   0  18       33.09       40.59     13.92 o 
  -4   0  18        4.99       16.78     10.67 o 
  -3   0  18       37.80       18.87     12.62 o 
  -2   0  18        1.74       -1.04      8.33 o 
  -1   0  18       85.07       94.07     17.56 o 
   0   0  18        0.42       -5.20      8.07 o 
   1   0  18       20.54       21.08     12.23 o 
   2   0  18      113.69       84.86     22.83 o 
   3   0  18       37.18       26.57      7.12 o 
   4   0  18       16.40       21.38      8.85 o 
   5   0  18      112.60       77.27     10.81 o 
   6   0  18       76.17       67.01     12.56 o 
   7   0  18        1.64       11.24      7.62 o 
   8   0  18        0.09       -5.19      6.99 o 
  -9   1  18        8.23       19.69      8.97 o 
  -8   1  18        0.25       -0.30      6.00 o 
  -7   1  18       64.31       91.04     14.43 o 
  -6   1  18        0.44       -0.58     11.06 o 
  -5   1  18        1.06        2.99      7.49 o 
  -4   1  18       16.64        9.36      7.58 o 
  -3   1  18       11.02       -0.49      6.34 o 
  -2   1  18        2.75       -1.94      7.68 o 
  -1   1  18       25.91       28.00      6.37 o 
   0   1  18      130.75      141.44     10.23 o 
   1   1  18       65.32       66.89      8.11 o 
   2   1  18       48.90       63.95     13.21 o 
   3   1  18       18.23       23.16      6.11 o 
   4   1  18       12.42       17.68      4.96 o 
   5   1  18        4.87       13.93      5.25 o 
   6   1  18       13.41       12.54      5.19 o 
   7   1  18        6.83        8.26      5.77 o 
   8   1  18        0.74       -1.55      5.34 o 
  -8   2  18        0.53       14.92     11.12 o 
  -7   2  18       11.51        6.63      6.84 o 
  -6   2  18        0.50        7.47      6.46 o 
  -5   2  18        0.96        4.05      7.38 o 
  -4   2  18       15.13       15.16      8.00 o 
  -3   2  18       23.06       38.99     11.52 o 
  -2   2  18       53.97       45.91      7.79 o 
  -1   2  18        3.20        9.67      5.09 o 
   0   2  18      113.57      127.65     11.50 o 
   1   2  18        0.81        7.65      5.66 o 
   2   2  18       75.56       75.55      8.87 o 
   3   2  18        0.73        2.22      5.10 o 
   4   2  18        0.61        2.49      7.76 o 
   5   2  18       36.03       29.86      8.16 o 
   6   2  18        3.31       -0.82      5.80 o 
   7   2  18       15.46        9.74      5.92 o 
   8   2  18        1.71        7.92      6.55 o 
  -8   3  18        1.87       10.24      9.40 o 
  -7   3  18        3.01       10.99      9.10 o 
  -6   3  18        2.05        8.22      8.92 o 
  -5   3  18       26.67       29.83      8.10 o 
  -4   3  18        5.22       16.91      7.15 o 
  -3   3  18        0.59       -0.08      5.69 o 
  -2   3  18       40.71       50.16      8.73 o 
  -1   3  18       26.68       16.93      6.41 o 
   0   3  18       18.99       14.05      6.37 o 
   1   3  18        0.22       -4.82      5.11 o 
   2   3  18       24.43       26.75      6.78 o 
   3   3  18        0.03        1.14      5.49 o 
   4   3  18        6.55        8.23      6.41 o 
   5   3  18        0.01       -7.78      7.35 o 
   6   3  18        7.63        3.45      6.40 o 
   7   3  18        3.15        3.54      7.53 o 
  -6   4  18        0.35        4.11      7.60 o 
  -5   4  18       12.80       14.43      7.59 o 
  -4   4  18        7.47        1.10      7.91 o 
  -3   4  18       16.43       28.24     10.14 o 
  -2   4  18        3.76       10.39      6.93 o 
  -1   4  18       15.55       10.33     13.60 o 
   0   4  18        5.38        2.12     13.66 o 
   1   4  18        0.27        0.89      6.04 o 
   2   4  18        6.55        2.54      5.92 o 
   3   4  18        0.43       -8.14      5.43 o 
   4   4  18        1.95        5.03      6.58 o 
   5   4  18       13.59       12.80      6.93 o 
   6   4  18       18.38       19.52     15.61 o 
  -5   5  18        3.70       11.20     10.23 o 
  -4   5  18        4.31       -0.46      8.73 o 
  -3   5  18        2.64       10.04      7.78 o 
  -2   5  18        0.31        7.69      7.33 o 
  -1   5  18        4.88        8.83      7.10 o 
   0   5  18        9.50       15.55      7.58 o 
   1   5  18       33.34       23.10      9.76 o 
   2   5  18        8.27        2.21     10.02 o 
   3   5  18        4.55       11.97     11.45 o 
   4   5  18       14.04       17.56     11.84 o 
  -8   1  19        3.57       -0.88      9.35 o 
  -7   1  19        0.57       -1.46      7.81 o 
  -6   1  19       27.62       14.57     15.35 o 
  -5   1  19        2.03       -4.23      7.73 o 
  -4   1  19       40.65       45.73     10.72 o 
  -3   1  19        0.04       -2.53      6.95 o 
  -2   1  19       14.85       17.04      8.37 o 
  -1   1  19       45.51       62.37     18.54 o 
   0   1  19      245.83      202.07     12.11 o 
   1   1  19       77.28      105.60      9.95 o 
   2   1  19        0.37       -1.58      7.57 o 
   3   1  19       25.55       30.33      9.54 o 
   4   1  19       10.18        2.01      6.83 o 
   5   1  19        4.81        4.86      5.82 o 
   6   1  19       33.55       39.37      7.01 o 
   7   1  19        3.63        3.23      5.58 o 
  -8   2  19        2.48       10.81      9.85 o 
  -7   2  19        0.01        9.54      9.57 o 
  -6   2  19        3.33       -1.93      8.03 o 
  -5   2  19        0.14        5.35      8.04 o 
  -4   2  19        2.80        5.85      7.91 o 
  -3   2  19       32.22       25.78      9.59 o 
  -2   2  19       26.34       25.63      7.14 o 
  -1   2  19      100.08      116.85     10.45 o 
   0   2  19       70.77       64.99      8.84 o 
   1   2  19        0.07       -1.00      7.07 o 
   2   2  19        1.18        5.56      5.30 o 
   3   2  19        0.27       -0.84      5.60 o 
   4   2  19        8.91        9.50      8.82 o 
   5   2  19       27.30       19.66      7.50 o 
   6   2  19        1.64       -2.57      6.03 o 
   7   2  19        3.55        2.64      6.67 o 
  -7   3  19       10.50       19.14     10.21 o 
  -6   3  19        2.52       -5.36      7.58 o 
  -5   3  19        7.72        7.94     13.40 o 
  -4   3  19        6.13       -0.27      7.67 o 
  -3   3  19       36.74       26.66      7.62 o 
  -2   3  19        4.80        0.20      5.40 o 
  -1   3  19       25.83       27.08      7.16 o 
   0   3  19        0.00        1.68      5.65 o 
   1   3  19       27.19       13.74      6.28 o 
   2   3  19        5.34        6.27      5.80 o 
   3   3  19        1.07       10.06      6.41 o 
   4   3  19        0.49        3.65      6.33 o 
   5   3  19        0.20        6.63      9.23 o 
   6   3  19        0.03        1.52      7.03 o 
  -5   4  19       16.23       29.22      9.13 o 
  -4   4  19        4.41      -11.11      7.41 o 
  -3   4  19        1.36       -0.57      8.22 o 
  -2   4  19        1.40        5.26      8.18 o 
  -1   4  19        7.23        3.37      7.44 o 
   0   4  19        3.04        3.14      7.48 o 
   1   4  19        0.02        1.95      6.19 o 
   2   4  19        2.15        5.03      6.64 o 
   3   4  19        0.02        5.15      6.81 o 
   4   4  19        3.88        4.46      6.57 o 
   5   4  19        1.85       -0.52     11.12 o 
  -3   5  19        3.56       11.91      7.96 o 
  -2   5  19        6.21        5.76      8.94 o 
  -1   5  19       20.11       27.00     10.67 o 
   0   5  19       29.45       35.08     16.07 o 
   1   5  19        2.54        3.40      8.55 o 
   2   5  19        5.24       -1.82     10.28 o 
  -7   0  20       56.80       47.23     17.56 o 
  -6   0  20        4.05        8.59     13.92 o 
  -5   0  20        0.68        8.98     11.58 o 
  -4   0  20       12.11       38.90     16.00 o 
  -3   0  20        2.04       -4.68     10.02 o 
  -2   0  20       15.13        8.20     11.71 o 
  -1   0  20       27.75       24.85     13.79 o 
   0   0  20        1.61        4.94     10.28 o 
   1   0  20       45.03       46.19     16.52 o 
   2   0  20       77.68       52.43     17.17 o 
   3   0  20       22.95        5.72     11.97 o 
   4   0  20        1.55        2.57      6.41 o 
   5   0  20       70.83       71.20     11.33 o 
   6   0  20        0.21        8.73     12.95 o 
   7   0  20       12.62       12.94      8.98 o 
  -7   1  20        1.97        5.12      9.29 o 
  -6   1  20       24.64       30.70     16.91 o 
  -5   1  20        1.13        4.86      8.51 o 
  -4   1  20        0.39       -5.52      8.39 o 
  -3   1  20        2.41        4.58      8.23 o 
  -2   1  20       15.37       22.47      9.51 o 
  -1   1  20        5.58       18.98      9.01 o 
   0   1  20       36.50       45.07     11.33 o 
   1   1  20      117.76      142.21     13.24 o 
   2   1  20        0.15       -2.69      7.57 o 
   3   1  20        6.44        6.20      5.88 o 
   4   1  20       16.13       15.61      7.06 o 
   5   1  20        7.26       10.90      6.76 o 
   6   1  20        1.88        8.15      6.81 o 
   7   1  20        0.00       -1.28      5.44 o 
  -7   2  20        0.18        0.05      9.15 o 
  -6   2  20        7.31        4.85      8.81 o 
  -5   2  20        1.76        7.91      9.09 o 
  -4   2  20       16.85       22.44      9.94 o 
  -3   2  20        0.00        4.69      7.95 o 
  -2   2  20       45.99       53.04     14.12 o 
  -1   2  20       17.30        7.91      6.29 o 
   0   2  20        1.10        8.41      6.00 o 
   1   2  20        5.98        1.47      5.62 o 
   2   2  20        2.04       10.41      6.39 o 
   3   2  20        5.18       -6.06      7.75 o 
   4   2  20        0.06       10.11      6.86 o 
   5   2  20       10.68        9.98      6.91 o 
   6   2  20        3.17        5.24      8.00 o 
  -6   3  20        0.83      -17.95     12.10 o 
  -5   3  20        1.78        3.90     12.10 o 
  -4   3  20       31.42       12.10     14.57 o 
  -3   3  20       20.84       21.86      7.63 o 
  -2   3  20        6.98        5.69      6.50 o 
  -1   3  20        1.54        3.37      6.07 o 
   0   3  20       12.06       18.81      6.88 o 
   1   3  20        1.61        0.37      6.10 o 
   2   3  20        0.29        1.28      6.25 o 
   3   3  20        1.64        3.06      6.40 o 
   4   3  20       13.36       20.76     10.67 o 
   5   3  20        0.16       -1.29      6.42 o 
  -4   4  20        0.05        2.99      9.16 o 
  -3   4  20        0.99       -0.77      7.64 o 
  -2   4  20        0.16        4.75      8.65 o 
  -1   4  20        0.78        4.99      8.50 o 
   0   4  20       45.75       45.28     11.13 o 
   1   4  20        4.16        9.61      8.50 o 
   2   4  20        0.99       -4.32      6.62 o 
   3   4  20        0.74        3.95      7.03 o 
  -6   1  21        3.27        3.41     13.21 o 
  -5   1  21        8.47        1.30      8.55 o 
  -4   1  21       12.72       12.30     23.03 o 
  -3   1  21       74.69       81.88     23.68 o 
  -2   1  21        1.40        4.19      8.41 o 
  -1   1  21        2.26       -7.16      7.31 o 
   0   1  21        1.67        3.68      8.00 o 
   1   1  21        2.86       26.05     10.42 o 
   2   1  21        0.67       -2.52      7.74 o 
   3   1  21        4.65       11.05      6.60 o 
   4   1  21        0.21        2.68      6.31 o 
   5   1  21       41.02       31.01      9.76 o 
  -6   2  21       10.81        4.88      9.15 o 
  -5   2  21       28.25       25.25     16.20 o 
  -4   2  21        7.98       10.93      9.18 o 
  -3   2  21       12.58       15.18      9.70 o 
  -2   2  21        0.04        2.01      8.41 o 
  -1   2  21        0.81       -2.08      7.87 o 
   0   2  21        3.68       -7.59      5.74 o 
   1   2  21        0.52        2.21      5.95 o 
   2   2  21        2.06       -5.11      5.66 o 
   3   2  21        4.55        5.28     12.23 o 
   4   2  21        0.45        0.95      6.58 o 
   5   2  21       14.40       20.50      7.26 o 
  -5   3  21        1.77        7.16     14.05 o 
  -4   3  21        1.91       -3.12     12.49 o 
  -3   3  21        0.27       -7.25      7.75 o 
  -2   3  21        0.17        2.05      6.72 o 
  -1   3  21        1.75       14.32      7.38 o 
   0   3  21        8.14       10.92      6.89 o 
   1   3  21        1.19       -2.21      6.11 o 
   2   3  21       16.42       12.10      8.55 o 
   3   3  21        9.74       17.13      7.63 o 
   4   3  21        0.08       10.60     10.17 o 
  -2   4  21        8.17       10.94      9.47 o 
  -1   4  21        0.06       -1.06      8.12 o 
   0   4  21        0.03       -9.79      6.53 o 
   1   4  21        0.48        5.98     12.69 o 
  -5   0  22       19.14       11.32     14.31 o 
  -4   0  22       14.37       20.56     14.70 o 
  -3   0  22       14.03       14.44     13.01 o 
  -2   0  22      118.35      206.48     28.36 o 
  -1   0  22      158.63      154.82     24.85 o 
   0   0  22       93.29       59.33     18.08 o 
   1   0  22       13.20       24.20     15.22 o 
   2   0  22        5.58      -10.02     11.19 o 
   3   0  22       11.02       -5.20     12.36 o 
   4   0  22        1.22        7.68     15.22 o 
  -5   1  22        8.54       11.84     10.37 o 
  -4   1  22        0.20        0.26      8.80 o 
  -3   1  22        1.48        5.83      8.87 o 
  -2   1  22        0.85        2.26      9.15 o 
  -1   1  22        0.42        9.40      9.52 o 
   0   1  22        3.15       15.27      9.24 o 
   1   1  22       21.80       36.27     12.05 o 
   2   1  22        6.43       10.05      9.70 o 
   3   1  22       12.85        8.64      9.89 o 
   4   1  22        2.08       -5.55      9.05 o 
  -4   2  22        6.17        3.79      9.41 o 
  -3   2  22        7.41       10.57     10.17 o 
  -2   2  22       15.00       15.86      9.42 o 
  -1   2  22        3.12       -0.34      8.88 o 
   0   2  22        1.78        1.15      9.15 o 
   1   2  22       17.07       26.15     10.75 o 
   2   2  22        0.02       -2.25      8.50 o 
   3   2  22        5.69        5.64     10.37 o 
  -3   3  22        6.46       13.79     15.61 o 
  -2   3  22        0.59       11.14      9.81 o 
  -1   3  22        2.57       11.68     11.69 o 
   0   3  22        0.35       -2.18      6.64 o 
   1   3  22        0.45       -5.47      6.75 o 
   2   3  22        3.63       13.61      7.51 o 
  -3   1  23        0.01        1.66      9.67 o 
  -2   1  23        9.85       18.31     11.08 o 
  -1   1  23        7.40       12.04     10.23 o 
   0   1  23       13.77       10.35     10.41 o 
   1   1  23        8.08        5.80     10.49 o 
   2   1  23        4.65        6.04      9.48 o 
  -2   2  23        6.73        9.01      9.58 o 
  -1   2  23        0.04        0.19     13.86 o 
   0   2  23        6.80        4.83      9.83 o 
   1   2  23        0.03        5.26      9.76 o 
                                                 
